# Supplementary material for: Aqua­dipyridine­bis­(N-p-tolysulfonyl-l-leucinato)nickel(II)
Source: Acta Crystallogr Sect E Struct Rep Online. 2010 Oct 2;66(Pt 11):m1346. doi: 10.1107/S1600536810038493 (PMC3009243; doi:10.1107/S1600536810038493)
Supplement: Supplementary file 1 [file e-66-m1346-sup1.cif]

##############################################################################
###                                                                        ###
###        Electronic paper (Acta Crystallographica Section E)             ###
###                                                                        ###
##############################################################################
#                                                                            #
# This CIF contains the data in a paper accepted for publication in Acta     #
# Crystallographica Section E. It conforms to the requirements of Notes      #
# for Authors for Section E, and has been peer reviewed under the auspices   #
# of the IUCr Commission on Journals.                                        #
#                                                                            #
# Full details of the Crystallographic Information File format               #
# are given in the paper "The Crystallographic Information File (CIF):       #
# a New Standard Archive File for Crystallography" by S. R. Hall, F. H.      #
# Allen and I. D. Brown [Acta Cryst. (1991), A47, 655-685].                  #
#                                                                            #
# The current version of the core CIF dictionary is obtainable from          #
# ftp://ftp.iucr.org/pub/cif_core.dic. The current version number is 2.4.    #
#                                                                            #
# Software is freely available for graphical display of the structure(s) in  #
# this CIF.  For information consult the CIF home page http://www.iucr.org/  #
# cif/home.html                                                              #
#                                                                            #
# This file may be used for bona fide research purposes within the           #
# scientific community so long as proper attribution is given to the journal # 
# article from which it was obtained.                                        #
#                                                                            #
##############################################################################
                                             
data_global
_audit_creation_method     'form.cif (version 2.0)'
_journal_data_validation_number     ?
_journal_date_recd_electronic     2010-09-18
_journal_date_accepted     2010-09-26
_journal_name_full     'Acta Crystallographica, Section E'
_journal_year     2010
_journal_volume     66
_journal_issue     11
_journal_page_first     m1346
_journal_page_last     m1346
_journal_paper_category     QM
_journal_coeditor_code     HB5641
_publ_contact_author_name     'Prof. Tai Xi-Shi'
_publ_contact_author_address
;
      Department of Chemistry, Weifangl University,
      Weifang 261061,
      P. R. China
;
_publ_contact_author_email     'taixishi@lzu.edu.cn'
_publ_contact_author_fax     '(+86)536 8785157'
_publ_contact_author_phone     '(+86)536 8785283'
_publ_section_title
;
Aquadipyridinebis(<i>N</i>-<i>p</i>-tolysulfonyl-<i>L</i>-leucinato)nickel(II)
;
loop_
    _publ_author_name
    _publ_author_footnote
    _publ_author_address
    'Tai, Xi-Shi' ?
;
Department of Chemistry, Weifangl University,
Weifang 261061,
People's Republic of China
;
data_I
_audit_creation_method     SHELXL-97
_chemical_name_systematic
;
Aquadipyridinebis(<i>N</i>-<i>p</i>-tolysulfonyl-L-leucinato)nickel(II)
;
_chemical_name_common     ?
_chemical_formula_moiety     'C36 H48 N4 Ni O9 S2'
_chemical_formula_sum     'C36 H48 N4 Ni O9 S2'
_chemical_formula_iupac     '[Ni (C13 H18 N O4 S)2 (C5 H5 N)2 (H2 O)]'
_chemical_formula_weight     803.61
_chemical_melting_point     ?
_symmetry_cell_setting     orthorhombic
_symmetry_space_group_name_H-M     'P 21 21 21'
loop_
    _symmetry_equiv_pos_as_xyz
    'x, y, z'
    '-x+1/2, -y, z+1/2'
    '-x, y+1/2, -z+1/2'
    'x+1/2, -y+1/2, -z'
_cell_length_a     18.1023(16)
_cell_length_b     19.5538(19)
_cell_length_c     22.956(2)
_cell_angle_alpha     90.00
_cell_angle_beta     90.00
_cell_angle_gamma     90.00
_cell_volume     8125.7(13)
_cell_formula_units_Z     8
_cell_measurement_reflns_used     6010
_cell_measurement_theta_min     2.368
_cell_measurement_theta_max     23.567
_cell_measurement_temperature     298(2)
_exptl_crystal_description     block
_exptl_crystal_colour     'light green'
_exptl_crystal_size_max     0.38
_exptl_crystal_size_mid     0.36
_exptl_crystal_size_min     0.31
_exptl_crystal_density_diffrn     1.314
_exptl_crystal_density_meas     ?
_exptl_crystal_density_method     'not measured'
_exptl_crystal_F_000     3392
_exptl_absorpt_coefficient_mu     0.635
_exptl_absorpt_correction_type     multi-scan
_exptl_absorpt_process_details     '(SADABS; Bruker, 2000)'
_exptl_absorpt_correction_T_min     0.7944
_exptl_absorpt_correction_T_max     0.8275
_exptl_special_details
;
;
_diffrn_ambient_temperature     298(2)
_diffrn_radiation_type     MoK\a
_diffrn_radiation_wavelength     0.71073
_diffrn_radiation_source     'fine-focus sealed tube'
_diffrn_radiation_monochromator     graphite
_diffrn_measurement_device_type     'Bruker SMART CCD'
_diffrn_measurement_method     'phi and omega scans'
_diffrn_detector_area_resol_mean     ?
_diffrn_reflns_number     41421
_diffrn_reflns_av_R_equivalents     0.0556
_diffrn_reflns_av_sigmaI/netI     0.0834
_diffrn_reflns_theta_min     1.37
_diffrn_reflns_theta_max     25.01
_diffrn_reflns_theta_full     25.01
_diffrn_measured_fraction_theta_max     1.000
_diffrn_measured_fraction_theta_full     1.000
_diffrn_reflns_limit_h_min     -21
_diffrn_reflns_limit_h_max     21
_diffrn_reflns_limit_k_min     -12
_diffrn_reflns_limit_k_max     23
_diffrn_reflns_limit_l_min     -27
_diffrn_reflns_limit_l_max     26
_diffrn_standards_number     ?
_diffrn_standards_interval_count     ?
_diffrn_standards_interval_time     ?
_diffrn_standards_decay_%     ?
_refine_special_details
;
Refinement of <i>F</i>^2^ against ALL reflections. The weighted <i>R</i>-factor
<i>wR</i> and goodness of fit <i>S</i> are based on <i>F</i>^2^, conventional
<i>R</i>-factors <i>R</i> are based on <i>F</i>, with <i>F</i> set to zero for
negative <i>F</i>^2^. The threshold expression of <i>F</i>^2^ >
\s(<i>F</i>^2^) is used only for calculating <i>R</i>-factors(gt) <i>etc</i>.
and is not relevant to the choice of reflections for refinement.
<i>R</i>-factors based on <i>F</i>^2^ are statistically about twice as large
as those based on <i>F</i>, and <i>R</i>- factors based on ALL data will be
even larger.
;
_reflns_number_total     14319
_reflns_number_gt     8009
_reflns_threshold_expression     I>2sigma(I)
_refine_ls_structure_factor_coef     Fsqd
_refine_ls_matrix_type     full
_refine_ls_R_factor_all     0.1432
_refine_ls_R_factor_gt     0.0683
_refine_ls_wR_factor_gt     0.1769
_refine_ls_wR_factor_ref     0.2415
_refine_ls_goodness_of_fit_ref     1.050
_refine_ls_restrained_S_all     1.050
_refine_ls_number_reflns     14319
_refine_ls_number_parameters     949
_refine_ls_number_restraints     0
_refine_ls_hydrogen_treatment     constr
_refine_ls_weighting_scheme     calc
_refine_ls_weighting_details
         'calc w=1/[\s^2^(Fo^2^)+(0.1133P)^2^+9.1777P] where P=(Fo^2^+2Fc^2^)/3'
_atom_sites_solution_hydrogens     geom
_atom_sites_solution_primary     direct
_atom_sites_solution_secondary     difmap
_refine_ls_shift/su_max     0.001
_refine_ls_shift/su_mean     0.000
_refine_diff_density_max     1.078
_refine_diff_density_min     -0.732
_refine_ls_extinction_method     none
_refine_ls_extinction_coef     ?
_refine_ls_abs_structure_details     'Flack (1983), <b>6501 Friedel pairs</b>'
_refine_ls_abs_structure_Flack     -0.02(3)
loop_
    _atom_type_symbol
    _atom_type_description
    _atom_type_scat_dispersion_real
    _atom_type_scat_dispersion_imag
    _atom_type_scat_source
    'C' 'C' 0.0033 0.0016
                         'International Tables Vol C Tables 4.2.6.8 and 6.1.1.4'
    'H' 'H' 0.0000 0.0000
                         'International Tables Vol C Tables 4.2.6.8 and 6.1.1.4'
    'N' 'N' 0.0061 0.0033
                         'International Tables Vol C Tables 4.2.6.8 and 6.1.1.4'
    'O' 'O' 0.0106 0.0060
                         'International Tables Vol C Tables 4.2.6.8 and 6.1.1.4'
    'Ni' 'Ni' 0.3393 1.1124
                         'International Tables Vol C Tables 4.2.6.8 and 6.1.1.4'
    'S' 'S' 0.1246 0.1234
                         'International Tables Vol C Tables 4.2.6.8 and 6.1.1.4'
_computing_data_collection     'SMART (Bruker, 2000)'
_computing_cell_refinement     'SAINT (Bruker, 2000)'
_computing_data_reduction     'SAINT (Bruker, 2000)'
_computing_structure_solution     'SHELXS97 (Sheldrick, 2008)'
_computing_structure_refinement     'SHELXL97 (Sheldrick, 2008)'
_computing_molecular_graphics     'SHELXTL (Sheldrick, 2008)'
_computing_publication_material     'SHELXTL (Sheldrick, 2008)'
loop_
    _atom_site_type_symbol
    _atom_site_label
    _atom_site_fract_x
    _atom_site_fract_y
    _atom_site_fract_z
    _atom_site_U_iso_or_equiv
    _atom_site_adp_type
    _atom_site_calc_flag
    _atom_site_refinement_flags
    _atom_site_occupancy
    _atom_site_disorder_assembly
    _atom_site_disorder_group
    Ni Ni1 0.76523(5) 0.50099(6) 0.37915(3) 0.0379(3) Uani d . 1 . .
    Ni Ni2 0.77376(5) 0.49881(6) 0.62033(3) 0.0378(3) Uani d . 1 . .
    N N1 0.9600(4) 0.4038(4) 0.2580(3) 0.055(2) Uani d . 1 . .
    H H1 0.9519 0.4330 0.2307 0.066 Uiso calc R 1 . .
    N N2 0.5510(4) 0.5974(4) 0.2472(3) 0.055(2) Uani d . 1 . .
    H H2 0.5540 0.5702 0.2178 0.066 Uiso calc R 1 . .
    N N3 0.8263(4) 0.5913(3) 0.3807(3) 0.0468(17) Uani d . 1 . .
    N N4 0.7028(4) 0.4096(4) 0.3743(3) 0.0523(19) Uani d . 1 . .
    N N5 0.9634(4) 0.3977(3) 0.5003(3) 0.0551(17) Uani d . 1 . .
    H H5 0.9559 0.4258 0.4721 0.066 Uiso calc R 1 . .
    N N6 0.5690(4) 0.5909(4) 0.5067(3) 0.066(2) Uani d . 1 . .
    H H6 0.5881 0.5642 0.4811 0.079 Uiso calc R 1 . .
    N N7 0.8352(4) 0.5896(3) 0.6156(3) 0.0476(17) Uani d . 1 . .
    N N8 0.7105(4) 0.4077(3) 0.6262(3) 0.0504(18) Uani d . 1 . .
    O O1 0.8340(3) 0.4698(3) 0.3039(2) 0.0519(15) Uani d . 1 . .
    O O2 0.8689(3) 0.4478(3) 0.3936(2) 0.0482(14) Uani d . 1 . .
    O O3 0.9887(4) 0.3277(3) 0.1785(3) 0.0734(19) Uani d . 1 . .
    O O4 1.0311(3) 0.3015(4) 0.2788(3) 0.074(2) Uani d . 1 . .
    O O5 0.6665(3) 0.5502(3) 0.3671(3) 0.0598(16) Uani d . 1 . .
    O O6 0.6880(4) 0.5581(4) 0.2726(3) 0.0740(19) Uani d . 1 . .
    O O7 0.4767(3) 0.6960(3) 0.2772(3) 0.0629(17) Uani d . 1 . .
    O O8 0.5203(4) 0.6836(3) 0.1747(2) 0.0679(18) Uani d . 1 . .
    O O9 0.7479(3) 0.5075(3) 0.4669(2) 0.0558(15) Uani d . 1 . .
    H H9C 0.7217 0.5418 0.4763 0.067 Uiso d R 1 . .
    H H9D 0.7873 0.5060 0.4870 0.067 Uiso d R 1 . .
    O O10 0.8760(3) 0.4474(3) 0.6354(2) 0.0483(14) Uani d . 1 . .
    O O11 0.8378(3) 0.4595(3) 0.5458(2) 0.0518(15) Uani d . 1 . .
    O O12 0.9871(4) 0.3152(3) 0.4238(3) 0.0724(19) Uani d . 1 . .
    O O13 1.0341(3) 0.2958(3) 0.5240(3) 0.0687(19) Uani d . 1 . .
    O O14 0.6879(3) 0.5406(3) 0.5735(2) 0.0522(14) Uani d . 1 . .
    O O15 0.6206(4) 0.5520(4) 0.6533(3) 0.0693(19) Uani d . 1 . .
    O O16 0.5394(4) 0.6662(4) 0.4244(3) 0.075(2) Uani d . 1 . .
    O O17 0.4884(3) 0.6901(3) 0.5225(3) 0.0680(18) Uani d . 1 . .
    O O18 0.7528(3) 0.5277(3) 0.7019(2) 0.0598(17) Uani d . 1 . .
    H H18E 0.7645 0.4968 0.7263 0.072 Uiso d R 1 . .
    H H18F 0.7074 0.5375 0.7060 0.072 Uiso d R 1 . .
    S S1 0.97663(14) 0.32680(13) 0.24024(9) 0.0567(6) Uani d . 1 . .
    S S2 0.53248(13) 0.67640(13) 0.23657(9) 0.0528(6) Uani d . 1 . .
    S S3 0.97783(13) 0.31938(12) 0.48586(9) 0.0574(6) Uani d . 1 . .
    S S4 0.54804(13) 0.66715(12) 0.48671(9) 0.0593(7) Uani d . 1 . .
    C C1 0.8805(5) 0.4480(5) 0.3397(4) 0.047(2) Uani d . 1 . .
    C C2 0.9577(5) 0.4280(5) 0.3194(4) 0.057(2) Uani d . 1 . .
    H H2A 0.9793 0.3939 0.3456 0.068 Uiso calc R 1 . .
    C C3 1.0035(5) 0.5003(6) 0.3233(4) 0.076(3) Uani d . 1 . .
    H H3A 0.9790 0.5334 0.2983 0.092 Uiso calc R 1 . .
    H H3B 1.0001 0.5172 0.3629 0.092 Uiso calc R 1 . .
    C C4 1.0759(6) 0.4979(7) 0.3081(5) 0.087(3) Uani d . 1 . .
    H H4 1.0796 0.4762 0.2698 0.105 Uiso calc R 1 . .
    C C5 1.1199(8) 0.4542(8) 0.3521(6) 0.124(5) Uani d . 1 . .
    H H5A 1.1324 0.4815 0.3854 0.187 Uiso calc R 1 . .
    H H5B 1.1643 0.4379 0.3339 0.187 Uiso calc R 1 . .
    H H5C 1.0904 0.4160 0.3642 0.187 Uiso calc R 1 . .
    C C6 1.1148(9) 0.5631(9) 0.3057(8) 0.154(7) Uani d . 1 . .
    H H6A 1.1031 0.5860 0.2698 0.231 Uiso calc R 1 . .
    H H6B 1.1671 0.5552 0.3077 0.231 Uiso calc R 1 . .
    H H6C 1.0998 0.5912 0.3379 0.231 Uiso calc R 1 . .
    C C7 0.8968(6) 0.2775(6) 0.2514(4) 0.066(3) Uani d . 1 . .
    C C8 0.8903(6) 0.2361(6) 0.2997(5) 0.076(3) Uani d . 1 . .
    H H8 0.9273 0.2360 0.3279 0.092 Uiso calc R 1 . .
    C C9 0.8279(7) 0.1941(6) 0.3065(5) 0.084(3) Uani d . 1 . .
    H H9A 0.8234 0.1662 0.3392 0.101 Uiso calc R 1 . .
    C C10 0.7732(8) 0.1944(6) 0.2645(6) 0.083(3) Uani d . 1 . .
    C C11 0.7782(7) 0.2371(6) 0.2201(5) 0.083(3) Uani d . 1 . .
    H H11 0.7394 0.2391 0.1937 0.099 Uiso calc R 1 . .
    C C12 0.8407(6) 0.2802(6) 0.2110(5) 0.075(3) Uani d . 1 . .
    H H12 0.8434 0.3091 0.1789 0.090 Uiso calc R 1 . .
    C C13 0.7064(8) 0.1472(7) 0.2726(6) 0.112(5) Uani d . 1 . .
    H H13A 0.6663 0.1630 0.2488 0.168 Uiso calc R 1 . .
    H H13B 0.6915 0.1476 0.3128 0.168 Uiso calc R 1 . .
    H H13C 0.7195 0.1015 0.2614 0.168 Uiso calc R 1 . .
    C C14 0.6452(5) 0.5585(5) 0.3163(4) 0.052(2) Uani d . 1 . .
    C C15 0.5630(5) 0.5703(5) 0.3062(4) 0.053(2) Uani d . 1 . .
    H H15 0.5435 0.6022 0.3353 0.063 Uiso calc R 1 . .
    C C16 0.5243(5) 0.5001(6) 0.3120(4) 0.065(2) Uani d . 1 . .
    H H16A 0.5443 0.4697 0.2825 0.078 Uiso calc R 1 . .
    H H16B 0.5369 0.4809 0.3497 0.078 Uiso calc R 1 . .
    C C17 0.4420(5) 0.5004(6) 0.3064(4) 0.073(3) Uani d . 1 . .
    H H17 0.4304 0.5248 0.2702 0.088 Uiso calc R 1 . .
    C C18 0.4125(8) 0.4287(7) 0.2995(6) 0.125(5) Uani d . 1 . .
    H H18A 0.4398 0.3982 0.3242 0.188 Uiso calc R 1 . .
    H H18B 0.4175 0.4145 0.2597 0.188 Uiso calc R 1 . .
    H H18C 0.3613 0.4278 0.3104 0.188 Uiso calc R 1 . .
    C C19 0.4064(7) 0.5381(7) 0.3538(6) 0.107(4) Uani d . 1 . .
    H H19A 0.4118 0.5132 0.3895 0.160 Uiso calc R 1 . .
    H H19B 0.3549 0.5438 0.3452 0.160 Uiso calc R 1 . .
    H H19C 0.4292 0.5822 0.3577 0.160 Uiso calc R 1 . .
    C C20 0.6115(6) 0.7264(5) 0.2529(4) 0.057(3) Uani d . 1 . .
    C C21 0.6153(6) 0.7613(5) 0.3054(4) 0.065(3) Uani d . 1 . .
    H H21 0.5786 0.7555 0.3333 0.078 Uiso calc R 1 . .
    C C22 0.6741(6) 0.8049(6) 0.3160(5) 0.073(3) Uani d . 1 . .
    H H22 0.6761 0.8288 0.3510 0.088 Uiso calc R 1 . .
    C C23 0.7299(6) 0.8135(6) 0.2754(5) 0.074(3) Uani d . 1 . .
    C C24 0.7249(7) 0.7769(6) 0.2252(5) 0.078(3) Uani d . 1 . .
    H H24 0.7623 0.7816 0.1977 0.094 Uiso calc R 1 . .
    C C25 0.6673(6) 0.7332(5) 0.2131(4) 0.068(3) Uani d . 1 . .
    H H25 0.6663 0.7087 0.1784 0.082 Uiso calc R 1 . .
    C C26 0.7930(7) 0.8635(6) 0.2853(6) 0.100(4) Uani d . 1 . .
    H H26A 0.7826 0.9056 0.2654 0.150 Uiso calc R 1 . .
    H H26B 0.8380 0.8443 0.2705 0.150 Uiso calc R 1 . .
    H H26C 0.7981 0.8722 0.3263 0.150 Uiso calc R 1 . .
    C C27 0.8771(5) 0.6018(5) 0.4220(4) 0.053(2) Uani d . 1 . .
    H H27 0.8819 0.5697 0.4516 0.064 Uiso calc R 1 . .
    C C28 0.9234(5) 0.6590(5) 0.4227(4) 0.061(2) Uani d . 1 . .
    H H28 0.9579 0.6647 0.4523 0.073 Uiso calc R 1 . .
    C C29 0.9177(5) 0.7059(5) 0.3800(4) 0.063(3) Uani d . 1 . .
    H H29 0.9472 0.7448 0.3798 0.076 Uiso calc R 1 . .
    C C30 0.8667(5) 0.6944(5) 0.3366(4) 0.063(3) Uani d . 1 . .
    H H30 0.8631 0.7250 0.3057 0.076 Uiso calc R 1 . .
    C C31 0.8212(5) 0.6382(5) 0.3385(4) 0.056(2) Uani d . 1 . .
    H H31 0.7857 0.6326 0.3096 0.067 Uiso calc R 1 . .
    C C32 0.6552(5) 0.3935(5) 0.4169(4) 0.066(3) Uani d . 1 . .
    H H32 0.6553 0.4197 0.4507 0.079 Uiso calc R 1 . .
    C C33 0.6062(6) 0.3402(5) 0.4127(5) 0.072(3) Uani d . 1 . .
    H H33 0.5741 0.3307 0.4433 0.086 Uiso calc R 1 . .
    C C34 0.6050(6) 0.3017(5) 0.3642(5) 0.068(3) Uani d . 1 . .
    H H34 0.5734 0.2644 0.3610 0.082 Uiso calc R 1 . .
    C C35 0.6513(6) 0.3188(5) 0.3197(5) 0.073(3) Uani d . 1 . .
    H H35 0.6505 0.2939 0.2852 0.087 Uiso calc R 1 . .
    C C36 0.6993(5) 0.3730(5) 0.3258(4) 0.057(2) Uani d . 1 . .
    H H36 0.7303 0.3842 0.2950 0.069 Uiso calc R 1 . .
    C C37 0.8871(5) 0.4423(5) 0.5815(4) 0.049(2) Uani d . 1 . .
    C C38 0.9624(5) 0.4237(5) 0.5604(4) 0.057(2) Uani d . 1 . .
    H H38 0.9844 0.3898 0.5866 0.068 Uiso calc R 1 . .
    C C39 1.0090(5) 0.4940(6) 0.5636(4) 0.073(3) Uani d . 1 . .
    H H39A 0.9892 0.5255 0.5350 0.088 Uiso calc R 1 . .
    H H39B 1.0017 0.5142 0.6018 0.088 Uiso calc R 1 . .
    C C40 1.0858(6) 0.4871(6) 0.5538(5) 0.085(3) Uani d . 1 . .
    H H40 1.0928 0.4610 0.5178 0.102 Uiso calc R 1 . .
    C C41 1.1208(8) 0.5564(8) 0.5458(7) 0.144(6) Uani d . 1 . .
    H H41A 1.1414 0.5596 0.5074 0.215 Uiso calc R 1 . .
    H H41B 1.1592 0.5625 0.5741 0.215 Uiso calc R 1 . .
    H H41C 1.0841 0.5913 0.5508 0.215 Uiso calc R 1 . .
    C C42 1.1211(8) 0.4503(8) 0.6007(6) 0.125(5) Uani d . 1 . .
    H H42A 1.1034 0.4672 0.6374 0.187 Uiso calc R 1 . .
    H H42B 1.1736 0.4566 0.5984 0.187 Uiso calc R 1 . .
    H H42C 1.1097 0.4025 0.5974 0.187 Uiso calc R 1 . .
    C C43 0.8980(5) 0.2718(5) 0.5019(5) 0.064(2) Uani d . 1 . .
    C C44 0.8944(6) 0.2348(5) 0.5536(4) 0.072(3) Uani d . 1 . .
    H H44 0.9325 0.2374 0.5807 0.086 Uiso calc R 1 . .
    C C45 0.8325(6) 0.1936(6) 0.5643(5) 0.079(3) Uani d . 1 . .
    H H45 0.8300 0.1678 0.5982 0.095 Uiso calc R 1 . .
    C C46 0.7745(7) 0.1913(6) 0.5239(6) 0.082(3) Uani d . 1 . .
    C C47 0.7809(7) 0.2284(6) 0.4757(5) 0.082(3) Uani d . 1 . .
    H H47 0.7428 0.2258 0.4486 0.098 Uiso calc R 1 . .
    C C48 0.8397(6) 0.2704(6) 0.4628(5) 0.076(3) Uani d . 1 . .
    H H48 0.8403 0.2969 0.4292 0.091 Uiso calc R 1 . .
    C C49 0.7092(7) 0.1442(6) 0.5347(6) 0.107(4) Uani d . 1 . .
    H H49A 0.6644 0.1670 0.5239 0.160 Uiso calc R 1 . .
    H H49B 0.7073 0.1324 0.5753 0.160 Uiso calc R 1 . .
    H H49C 0.7148 0.1034 0.5119 0.160 Uiso calc R 1 . .
    C C50 0.6281(5) 0.5530(5) 0.5994(4) 0.054(2) Uani d . 1 . .
    C C51 0.5579(5) 0.5640(5) 0.5645(4) 0.062(2) Uani d . 1 . .
    H H51 0.5273 0.5968 0.5859 0.074 Uiso calc R 1 . .
    C C52 0.5157(6) 0.4939(6) 0.5638(5) 0.084(3) Uani d . 1 . .
    H H52A 0.5381 0.4652 0.5342 0.100 Uiso calc R 1 . .
    H H52B 0.5237 0.4717 0.6010 0.100 Uiso calc R 1 . .
    C C53 0.4375(6) 0.4962(7) 0.5532(5) 0.095(3) Uani d . 1 . .
    H H53 0.4287 0.5197 0.5161 0.114 Uiso calc R 1 . .
    C C54 0.4094(9) 0.4213(8) 0.5479(8) 0.158(7) Uani d . 1 . .
    H H54A 0.4392 0.3920 0.5719 0.238 Uiso calc R 1 . .
    H H54B 0.4128 0.4067 0.5081 0.238 Uiso calc R 1 . .
    H H54C 0.3589 0.4189 0.5605 0.238 Uiso calc R 1 . .
    C C55 0.3951(8) 0.5313(8) 0.5993(7) 0.134(6) Uani d . 1 . .
    H H55A 0.4001 0.5066 0.6352 0.200 Uiso calc R 1 . .
    H H55B 0.3439 0.5331 0.5884 0.200 Uiso calc R 1 . .
    H H55C 0.4137 0.5769 0.6042 0.200 Uiso calc R 1 . .
    C C56 0.6242(5) 0.7204(5) 0.5006(5) 0.069(3) Uani d . 1 . .
    C C57 0.6807(6) 0.7248(6) 0.4614(5) 0.080(3) Uani d . 1 . .
    H H57 0.6816 0.6975 0.4282 0.096 Uiso calc R 1 . .
    C C58 0.7360(7) 0.7708(6) 0.4726(5) 0.089(4) Uani d . 1 . .
    H H58 0.7739 0.7744 0.4454 0.106 Uiso calc R 1 . .
    C C59 0.7395(7) 0.8112(6) 0.5203(6) 0.087(3) Uani d . 1 . .
    C C60 0.6844(7) 0.8042(6) 0.5619(5) 0.087(3) Uani d . 1 . .
    H H60 0.6866 0.8290 0.5965 0.105 Uiso calc R 1 . .
    C C61 0.6254(6) 0.7596(6) 0.5515(5) 0.077(3) Uani d . 1 . .
    H H61 0.5871 0.7559 0.5784 0.093 Uiso calc R 1 . .
    C C62 0.8021(7) 0.8594(6) 0.5310(6) 0.111(4) Uani d . 1 . .
    H H62A 0.8435 0.8466 0.5073 0.166 Uiso calc R 1 . .
    H H62B 0.8160 0.8576 0.5714 0.166 Uiso calc R 1 . .
    H H62C 0.7870 0.9051 0.5213 0.166 Uiso calc R 1 . .
    C C63 0.8813(5) 0.6052(5) 0.6601(4) 0.055(2) Uani d . 1 . .
    H H63 0.8847 0.5751 0.6913 0.065 Uiso calc R 1 . .
    C C64 0.9227(5) 0.6632(5) 0.6610(4) 0.062(3) Uani d . 1 . .
    H H64 0.9538 0.6721 0.6924 0.074 Uiso calc R 1 . .
    C C65 0.9184(5) 0.7078(5) 0.6160(4) 0.062(3) Uani d . 1 . .
    H H65 0.9459 0.7479 0.6164 0.074 Uiso calc R 1 . .
    C C66 0.8738(5) 0.6932(5) 0.5706(4) 0.066(3) Uani d . 1 . .
    H H66 0.8719 0.7220 0.5384 0.079 Uiso calc R 1 . .
    C C67 0.8309(5) 0.6345(5) 0.5727(4) 0.056(2) Uani d . 1 . .
    H H67 0.7976 0.6264 0.5426 0.067 Uiso calc R 1 . .
    C C68 0.6698(5) 0.3942(5) 0.6721(4) 0.061(2) Uani d . 1 . .
    H H68 0.6750 0.4218 0.7049 0.073 Uiso calc R 1 . .
    C C69 0.6190(6) 0.3405(5) 0.6742(4) 0.065(3) Uani d . 1 . .
    H H69 0.5928 0.3314 0.7082 0.078 Uiso calc R 1 . .
    C C70 0.6083(5) 0.3013(5) 0.6253(4) 0.065(3) Uani d . 1 . .
    H H70 0.5738 0.2661 0.6243 0.078 Uiso calc R 1 . .
    C C71 0.6514(6) 0.3169(5) 0.5778(5) 0.068(3) Uani d . 1 . .
    H H71 0.6469 0.2913 0.5438 0.082 Uiso calc R 1 . .
    C C72 0.7004(5) 0.3692(5) 0.5799(4) 0.057(2) Uani d . 1 . .
    H H72 0.7284 0.3783 0.5469 0.068 Uiso calc R 1 . .
loop_
    _atom_site_aniso_label
    _atom_site_aniso_U_11
    _atom_site_aniso_U_22
    _atom_site_aniso_U_33
    _atom_site_aniso_U_12
    _atom_site_aniso_U_13
    _atom_site_aniso_U_23
    Ni1 0.0456(5) 0.0384(6) 0.0299(5) -0.0012(6) -0.0009(4) 0.0023(5)
    Ni2 0.0463(5) 0.0375(5) 0.0296(5) 0.0033(7) -0.0035(4) 0.0000(5)
    N1 0.060(5) 0.063(5) 0.044(4) 0.014(4) 0.001(3) 0.002(4)
    N2 0.060(5) 0.057(5) 0.048(4) 0.013(4) -0.005(3) -0.005(4)
    N3 0.053(4) 0.044(4) 0.044(4) -0.002(3) -0.004(4) -0.002(3)
    N4 0.055(4) 0.049(5) 0.053(5) -0.006(4) 0.004(4) 0.000(4)
    N5 0.065(4) 0.057(4) 0.043(4) 0.019(3) 0.006(4) 0.004(4)
    N6 0.070(5) 0.068(5) 0.061(5) 0.018(4) -0.011(4) -0.008(5)
    N7 0.056(4) 0.045(4) 0.042(4) 0.001(3) -0.002(4) 0.001(3)
    N8 0.057(4) 0.049(5) 0.046(4) 0.001(4) -0.002(4) 0.004(3)
    O1 0.054(3) 0.052(4) 0.049(3) 0.003(3) -0.005(3) 0.000(3)
    O2 0.055(3) 0.050(4) 0.039(3) 0.005(3) 0.005(3) -0.001(3)
    O3 0.086(5) 0.074(5) 0.060(4) 0.031(4) 0.019(4) -0.010(4)
    O4 0.064(4) 0.086(5) 0.074(4) 0.030(4) -0.002(4) 0.014(4)
    O5 0.061(4) 0.055(4) 0.063(4) 0.002(3) -0.012(3) 0.002(3)
    O6 0.064(4) 0.085(5) 0.074(5) 0.019(4) -0.005(4) -0.012(4)
    O7 0.055(4) 0.070(4) 0.064(4) 0.017(3) 0.003(3) -0.015(3)
    O8 0.092(5) 0.067(4) 0.044(3) 0.019(4) -0.018(3) 0.001(3)
    O9 0.052(3) 0.072(4) 0.043(3) 0.013(3) -0.007(2) -0.009(3)
    O10 0.056(3) 0.052(4) 0.036(3) 0.006(3) 0.008(3) 0.001(3)
    O11 0.054(3) 0.059(4) 0.043(3) 0.009(3) 0.002(3) 0.001(3)
    O12 0.098(5) 0.075(5) 0.044(3) 0.029(4) 0.014(3) -0.006(3)
    O13 0.060(4) 0.074(4) 0.072(4) 0.028(3) 0.002(3) 0.016(3)
    O14 0.051(3) 0.057(4) 0.049(3) 0.006(3) 0.000(3) 0.005(3)
    O15 0.071(4) 0.086(5) 0.051(4) 0.028(4) 0.004(3) 0.004(4)
    O16 0.087(5) 0.091(5) 0.047(4) 0.027(4) -0.017(3) 0.001(4)
    O17 0.061(4) 0.080(5) 0.063(4) 0.027(4) -0.002(3) -0.010(3)
    O18 0.063(4) 0.068(4) 0.048(3) 0.001(3) 0.008(3) -0.003(3)
    S1 0.0578(15) 0.0663(17) 0.0459(13) 0.0231(13) 0.0074(11) 0.0025(11)
    S2 0.0584(14) 0.0570(15) 0.0429(13) 0.0214(12) -0.0021(10) -0.0054(10)
    S3 0.0683(14) 0.0610(15) 0.0431(13) 0.0325(12) 0.0091(11) 0.0051(11)
    S4 0.0666(14) 0.0648(15) 0.0465(14) 0.0265(12) -0.0127(11) -0.0076(11)
    C1 0.052(5) 0.046(5) 0.043(5) 0.002(4) 0.003(4) 0.000(4)
    C2 0.056(5) 0.069(6) 0.046(5) 0.008(5) 0.001(4) -0.001(5)
    C3 0.072(6) 0.086(7) 0.070(6) 0.003(7) 0.006(5) -0.008(7)
    C4 0.086(8) 0.091(8) 0.084(7) -0.003(8) 0.009(6) -0.002(8)
    C5 0.116(11) 0.137(13) 0.120(12) 0.008(10) 0.007(10) 0.001(11)
    C6 0.134(14) 0.149(16) 0.179(17) -0.041(13) 0.013(13) -0.001(14)
    C7 0.070(7) 0.070(7) 0.058(6) 0.017(6) -0.004(5) -0.003(6)
    C8 0.078(8) 0.083(8) 0.068(7) 0.005(7) -0.002(6) 0.002(6)
    C9 0.088(8) 0.085(8) 0.079(8) 0.002(7) -0.001(7) 0.000(6)
    C10 0.083(8) 0.079(9) 0.088(9) 0.006(7) -0.001(8) -0.006(7)
    C11 0.081(8) 0.086(9) 0.080(8) 0.003(7) -0.006(7) -0.008(7)
    C12 0.078(7) 0.080(8) 0.068(7) 0.011(6) -0.005(6) -0.002(6)
    C13 0.109(11) 0.099(10) 0.129(12) -0.010(9) -0.005(9) -0.003(9)
    C14 0.057(6) 0.052(6) 0.048(5) 0.001(5) -0.007(5) 0.001(5)
    C15 0.049(5) 0.058(6) 0.052(5) 0.006(4) -0.009(4) -0.002(4)
    C16 0.064(5) 0.064(6) 0.066(5) -0.003(6) -0.007(4) -0.001(6)
    C17 0.067(6) 0.081(7) 0.072(6) -0.005(7) -0.006(5) -0.005(7)
    C18 0.111(11) 0.131(13) 0.134(12) -0.045(10) -0.016(9) -0.021(10)
    C19 0.083(8) 0.123(11) 0.114(10) -0.014(8) 0.002(8) -0.008(9)
    C20 0.060(7) 0.057(6) 0.055(6) 0.014(5) 0.001(4) 0.002(5)
    C21 0.067(6) 0.068(7) 0.060(6) 0.009(6) 0.001(5) 0.002(5)
    C22 0.076(7) 0.076(7) 0.068(7) 0.010(6) -0.001(6) 0.001(6)
    C23 0.071(7) 0.070(7) 0.081(7) 0.004(6) 0.003(7) 0.012(6)
    C24 0.076(8) 0.083(8) 0.076(7) 0.007(7) 0.013(7) 0.011(7)
    C25 0.071(7) 0.072(7) 0.062(6) 0.012(6) 0.007(5) 0.001(5)
    C26 0.092(9) 0.095(9) 0.113(10) -0.012(8) -0.003(8) 0.004(8)
    C27 0.059(5) 0.055(6) 0.046(5) -0.006(5) -0.005(5) 0.001(5)
    C28 0.068(6) 0.060(6) 0.055(6) -0.015(5) -0.007(5) -0.003(5)
    C29 0.069(6) 0.060(7) 0.061(6) -0.018(5) 0.000(5) -0.001(5)
    C30 0.070(6) 0.060(7) 0.059(6) -0.013(5) -0.002(5) 0.010(5)
    C31 0.061(6) 0.055(6) 0.051(5) -0.005(5) -0.006(4) 0.003(5)
    C32 0.075(7) 0.062(7) 0.060(6) -0.014(5) 0.011(5) -0.003(5)
    C33 0.079(7) 0.068(7) 0.069(7) -0.021(6) 0.012(6) 0.003(6)
    C34 0.070(7) 0.060(7) 0.075(7) -0.022(5) 0.002(6) -0.001(6)
    C35 0.079(7) 0.066(7) 0.074(7) -0.007(6) 0.002(6) -0.006(6)
    C36 0.063(6) 0.055(6) 0.055(6) -0.006(5) 0.003(5) 0.001(5)
    C37 0.055(5) 0.051(5) 0.042(5) 0.006(4) 0.004(4) 0.004(4)
    C38 0.060(6) 0.063(6) 0.047(5) 0.013(5) 0.003(4) 0.003(4)
    C39 0.073(6) 0.075(7) 0.071(6) 0.003(7) 0.008(5) 0.002(7)
    C40 0.080(7) 0.090(10) 0.084(8) -0.004(7) 0.007(6) 0.003(7)
    C41 0.130(12) 0.145(14) 0.156(14) -0.050(12) 0.007(12) 0.014(12)
    C42 0.111(11) 0.140(13) 0.122(12) -0.011(10) -0.010(10) 0.013(11)
    C43 0.075(6) 0.062(6) 0.056(5) 0.021(5) -0.010(6) -0.006(6)
    C44 0.080(7) 0.069(7) 0.066(7) 0.010(6) -0.006(6) 0.000(6)
    C45 0.085(8) 0.076(8) 0.076(7) 0.006(6) -0.010(6) -0.005(6)
    C46 0.079(8) 0.075(8) 0.092(9) 0.007(7) -0.010(7) -0.009(7)
    C47 0.087(9) 0.081(8) 0.077(8) 0.006(7) -0.015(7) -0.014(7)
    C48 0.082(8) 0.076(8) 0.070(7) 0.016(7) -0.008(6) -0.004(6)
    C49 0.095(9) 0.098(10) 0.128(11) -0.011(8) -0.004(8) -0.008(8)
    C50 0.060(6) 0.053(6) 0.049(6) 0.006(5) -0.002(5) -0.004(4)
    C51 0.057(5) 0.060(6) 0.067(6) 0.008(5) -0.013(5) -0.002(5)
    C52 0.076(7) 0.076(8) 0.098(8) 0.003(7) -0.014(6) -0.011(7)
    C53 0.090(8) 0.092(9) 0.103(9) -0.006(9) -0.007(7) -0.013(9)
    C54 0.154(15) 0.141(15) 0.180(17) -0.048(13) 0.003(13) -0.032(13)
    C55 0.119(12) 0.145(15) 0.137(13) -0.031(10) 0.013(10) -0.020(11)
    C56 0.069(6) 0.075(7) 0.062(6) 0.019(5) -0.007(6) -0.001(6)
    C57 0.081(8) 0.088(8) 0.072(7) 0.013(7) -0.002(6) -0.003(6)
    C58 0.087(9) 0.096(10) 0.083(8) 0.007(8) 0.002(7) 0.006(7)
    C59 0.085(8) 0.083(9) 0.093(9) 0.005(7) -0.009(7) 0.005(7)
    C60 0.086(8) 0.086(9) 0.089(9) 0.010(7) -0.006(7) -0.008(7)
    C61 0.077(7) 0.082(8) 0.072(7) 0.012(6) -0.003(6) -0.009(6)
    C62 0.103(10) 0.101(10) 0.128(12) -0.012(8) -0.007(9) -0.002(8)
    C63 0.064(6) 0.051(6) 0.049(5) -0.006(5) -0.005(5) 0.005(4)
    C64 0.067(6) 0.061(7) 0.057(6) -0.019(5) -0.012(5) -0.001(5)
    C65 0.068(6) 0.057(6) 0.060(6) -0.016(5) -0.003(5) -0.003(5)
    C66 0.072(6) 0.063(7) 0.063(6) -0.008(5) -0.004(5) 0.008(5)
    C67 0.063(6) 0.056(6) 0.048(5) -0.006(5) -0.006(5) 0.004(5)
    C68 0.071(6) 0.059(6) 0.052(6) -0.011(5) 0.000(5) 0.000(5)
    C69 0.077(7) 0.060(7) 0.059(6) -0.016(5) 0.003(5) 0.008(5)
    C70 0.073(7) 0.059(6) 0.064(7) -0.018(5) -0.003(5) 0.000(5)
    C71 0.078(7) 0.061(7) 0.065(6) -0.013(6) -0.005(6) -0.007(5)
    C72 0.065(6) 0.056(6) 0.049(5) -0.006(5) 0.000(5) -0.006(5)
_geom_special_details
;
All e.s.d.'s (except the e.s.d. in the dihedral angle between two l.s. planes)
are estimated using the full covariance matrix. The cell e.s.d.'s are taken
into account individually in the estimation of e.s.d.'s in distances, angles
and torsion angles; correlations between e.s.d.'s in cell parameters are only
used when they are defined by crystal symmetry. An approximate (isotropic)
treatment of cell e.s.d.'s is used for estimating e.s.d.'s involving l.s.
planes.
;
loop_
    _geom_bond_atom_site_label_1
    _geom_bond_atom_site_label_2
    _geom_bond_site_symmetry_2
    _geom_bond_distance
    _geom_bond_publ_flag
    Ni1 O9 . 2.042(5) y
    Ni1 O5 . 2.048(6) y
    Ni1 N3 . 2.084(7) y
    Ni1 N4 . 2.117(7) y
    Ni1 O2 . 2.171(6) y
    Ni1 O1 . 2.215(6) y
    Ni2 O18 . 1.993(5) y
    Ni2 O14 . 2.059(6) y
    Ni2 N7 . 2.097(7) y
    Ni2 N8 . 2.123(7) y
    Ni2 O10 . 2.134(6) y
    Ni2 O11 . 2.205(5) y
    N1 C2 . 1.488(10) ?
    N1 S1 . 1.588(8) ?
    N1 H1 . 0.8600 ?
    N2 C15 . 1.471(10) ?
    N2 S2 . 1.600(7) ?
    N2 H2 . 0.8600 ?
    N3 C31 . 1.336(10) ?
    N3 C27 . 1.338(10) ?
    N4 C36 . 1.325(10) ?
    N4 C32 . 1.341(11) ?
    N5 C38 . 1.471(11) ?
    N5 S3 . 1.589(7) ?
    N5 H5 . 0.8600 ?
    N6 C51 . 1.441(12) ?
    N6 S4 . 1.605(7) ?
    N6 H6 . 0.8600 ?
    N7 C67 . 1.323(10) ?
    N7 C63 . 1.354(10) ?
    N8 C68 . 1.313(10) ?
    N8 C72 . 1.316(10) ?
    O1 C1 . 1.251(10) ?
    O2 C1 . 1.254(9) ?
    O3 S1 . 1.434(6) ?
    O4 S1 . 1.413(6) ?
    O5 C14 . 1.239(10) ?
    O6 C14 . 1.268(10) ?
    O7 S2 . 1.427(6) ?
    O8 S2 . 1.444(6) ?
    O9 H9C . 0.8501 ?
    O9 H9D . 0.8500 ?
    O10 C37 . 1.259(9) ?
    O11 C37 . 1.256(10) ?
    O12 S3 . 1.436(6) ?
    O13 S3 . 1.420(6) ?
    O14 C50 . 1.259(10) ?
    O15 C50 . 1.245(10) ?
    O16 S4 . 1.439(6) ?
    O17 S4 . 1.429(6) ?
    O18 H18E . 0.8500 ?
    O18 H18F . 0.8500 ?
    S1 C7 . 1.757(12) ?
    S2 C20 . 1.773(11) ?
    S3 C43 . 1.758(10) ?
    S4 C56 . 1.758(11) ?
    C1 C2 . 1.525(12) ?
    C2 C3 . 1.640(14) ?
    C2 H2A . 0.9800 ?
    C3 C4 . 1.357(14) ?
    C3 H3A . 0.9700 ?
    C3 H3B . 0.9700 ?
    C4 C6 . 1.458(18) ?
    C4 C5 . 1.544(17) ?
    C4 H4 . 0.9800 ?
    C5 H5A . 0.9600 ?
    C5 H5B . 0.9600 ?
    C5 H5C . 0.9600 ?
    C6 H6A . 0.9600 ?
    C6 H6B . 0.9600 ?
    C6 H6C . 0.9600 ?
    C7 C12 . 1.377(14) ?
    C7 C8 . 1.377(14) ?
    C8 C9 . 1.406(15) ?
    C8 H8 . 0.9300 ?
    C9 C10 . 1.383(16) ?
    C9 H9A . 0.9300 ?
    C10 C11 . 1.321(15) ?
    C10 C13 . 1.531(17) ?
    C11 C12 . 1.426(15) ?
    C11 H11 . 0.9300 ?
    C12 H12 . 0.9300 ?
    C13 H13A . 0.9600 ?
    C13 H13B . 0.9600 ?
    C13 H13C . 0.9600 ?
    C14 C15 . 1.523(12) ?
    C15 C16 . 1.547(13) ?
    C15 H15 . 0.9800 ?
    C16 C17 . 1.494(12) ?
    C16 H16A . 0.9700 ?
    C16 H16B . 0.9700 ?
    C17 C19 . 1.465(15) ?
    C17 C18 . 1.508(16) ?
    C17 H17 . 0.9800 ?
    C18 H18A . 0.9600 ?
    C18 H18B . 0.9600 ?
    C18 H18C . 0.9600 ?
    C19 H19A . 0.9600 ?
    C19 H19B . 0.9600 ?
    C19 H19C . 0.9600 ?
    C20 C25 . 1.369(13) ?
    C20 C21 . 1.386(13) ?
    C21 C22 . 1.386(14) ?
    C21 H21 . 0.9300 ?
    C22 C23 . 1.386(15) ?
    C22 H22 . 0.9300 ?
    C23 C24 . 1.359(15) ?
    C23 C26 . 1.520(15) ?
    C24 C25 . 1.376(15) ?
    C24 H24 . 0.9300 ?
    C25 H25 . 0.9300 ?
    C26 H26A . 0.9600 ?
    C26 H26B . 0.9600 ?
    C26 H26C . 0.9600 ?
    C27 C28 . 1.398(12) ?
    C27 H27 . 0.9300 ?
    C28 C29 . 1.345(12) ?
    C28 H28 . 0.9300 ?
    C29 C30 . 1.376(12) ?
    C29 H29 . 0.9300 ?
    C30 C31 . 1.376(12) ?
    C30 H30 . 0.9300 ?
    C31 H31 . 0.9300 ?
    C32 C33 . 1.372(13) ?
    C32 H32 . 0.9300 ?
    C33 C34 . 1.345(13) ?
    C33 H33 . 0.9300 ?
    C34 C35 . 1.363(13) ?
    C34 H34 . 0.9300 ?
    C35 C36 . 1.377(13) ?
    C35 H35 . 0.9300 ?
    C36 H36 . 0.9300 ?
    C37 C38 . 1.492(12) ?
    C38 C39 . 1.613(13) ?
    C38 H38 . 0.9800 ?
    C39 C40 . 1.415(14) ?
    C39 H39A . 0.9700 ?
    C39 H39B . 0.9700 ?
    C40 C42 . 1.443(16) ?
    C40 C41 . 1.508(17) ?
    C40 H40 . 0.9800 ?
    C41 H41A . 0.9600 ?
    C41 H41B . 0.9600 ?
    C41 H41C . 0.9600 ?
    C42 H42A . 0.9600 ?
    C42 H42B . 0.9600 ?
    C42 H42C . 0.9600 ?
    C43 C48 . 1.384(13) ?
    C43 C44 . 1.392(13) ?
    C44 C45 . 1.401(14) ?
    C44 H44 . 0.9300 ?
    C45 C46 . 1.401(15) ?
    C45 H45 . 0.9300 ?
    C46 C47 . 1.327(14) ?
    C46 C49 . 1.519(16) ?
    C47 C48 . 1.377(15) ?
    C47 H47 . 0.9300 ?
    C48 H48 . 0.9300 ?
    C49 H49A . 0.9600 ?
    C49 H49B . 0.9600 ?
    C49 H49C . 0.9600 ?
    C50 C51 . 1.518(12) ?
    C51 C52 . 1.570(14) ?
    C51 H51 . 0.9800 ?
    C52 C53 . 1.438(14) ?
    C52 H52A . 0.9700 ?
    C52 H52B . 0.9700 ?
    C53 C55 . 1.476(16) ?
    C53 C54 . 1.555(18) ?
    C53 H53 . 0.9800 ?
    C54 H54A . 0.9600 ?
    C54 H54B . 0.9600 ?
    C54 H54C . 0.9600 ?
    C55 H55A . 0.9600 ?
    C55 H55B . 0.9600 ?
    C55 H55C . 0.9600 ?
    C56 C57 . 1.365(14) ?
    C56 C61 . 1.397(14) ?
    C57 C58 . 1.370(15) ?
    C57 H57 . 0.9300 ?
    C58 C59 . 1.353(15) ?
    C58 H58 . 0.9300 ?
    C59 C60 . 1.388(16) ?
    C59 C62 . 1.495(16) ?
    C60 C61 . 1.400(15) ?
    C60 H60 . 0.9300 ?
    C61 H61 . 0.9300 ?
    C62 H62A . 0.9600 ?
    C62 H62B . 0.9600 ?
    C62 H62C . 0.9600 ?
    C63 C64 . 1.359(12) ?
    C63 H63 . 0.9300 ?
    C64 C65 . 1.355(12) ?
    C64 H64 . 0.9300 ?
    C65 C66 . 1.349(12) ?
    C65 H65 . 0.9300 ?
    C66 C67 . 1.387(12) ?
    C66 H66 . 0.9300 ?
    C67 H67 . 0.9300 ?
    C68 C69 . 1.397(13) ?
    C68 H68 . 0.9300 ?
    C69 C70 . 1.373(13) ?
    C69 H69 . 0.9300 ?
    C70 C71 . 1.375(13) ?
    C70 H70 . 0.9300 ?
    C71 C72 . 1.353(12) ?
    C71 H71 . 0.9300 ?
    C72 H72 . 0.9300 ?
loop_
    _geom_angle_atom_site_label_1
    _geom_angle_atom_site_label_2
    _geom_angle_atom_site_label_3
    _geom_angle_site_symmetry_1
    _geom_angle_site_symmetry_3
    _geom_angle
    _geom_angle_publ_flag
    O9 Ni1 O5 . . 88.3(2) ?
    O9 Ni1 N3 . . 90.7(3) ?
    O5 Ni1 N3 . . 93.8(3) ?
    O9 Ni1 N4 . . 91.3(3) ?
    O5 Ni1 N4 . . 85.6(3) ?
    N3 Ni1 N4 . . 177.9(3) ?
    O9 Ni1 O2 . . 90.7(2) ?
    O5 Ni1 O2 . . 178.8(2) ?
    N3 Ni1 O2 . . 86.8(3) ?
    N4 Ni1 O2 . . 93.8(3) ?
    O9 Ni1 O1 . . 150.8(2) ?
    O5 Ni1 O1 . . 120.9(2) ?
    N3 Ni1 O1 . . 87.1(2) ?
    N4 Ni1 O1 . . 91.5(2) ?
    O2 Ni1 O1 . . 60.1(2) ?
    O18 Ni2 O14 . . 103.6(2) ?
    O18 Ni2 N7 . . 84.8(2) ?
    O14 Ni2 N7 . . 92.1(2) ?
    O18 Ni2 N8 . . 94.3(3) ?
    O14 Ni2 N8 . . 87.7(2) ?
    N7 Ni2 N8 . . 179.1(3) ?
    O18 Ni2 O10 . . 98.4(2) ?
    O14 Ni2 O10 . . 157.8(2) ?
    N7 Ni2 O10 . . 87.0(2) ?
    N8 Ni2 O10 . . 93.5(2) ?
    O18 Ni2 O11 . . 158.1(2) ?
    O14 Ni2 O11 . . 97.5(2) ?
    N7 Ni2 O11 . . 88.6(2) ?
    N8 Ni2 O11 . . 92.3(2) ?
    O10 Ni2 O11 . . 60.4(2) ?
    C2 N1 S1 . . 123.4(6) ?
    C2 N1 H1 . . 118.3 ?
    S1 N1 H1 . . 118.3 ?
    C15 N2 S2 . . 121.3(6) ?
    C15 N2 H2 . . 119.4 ?
    S2 N2 H2 . . 119.4 ?
    C31 N3 C27 . . 117.1(7) ?
    C31 N3 Ni1 . . 122.1(6) ?
    C27 N3 Ni1 . . 120.5(6) ?
    C36 N4 C32 . . 117.0(8) ?
    C36 N4 Ni1 . . 121.8(6) ?
    C32 N4 Ni1 . . 120.2(6) ?
    C38 N5 S3 . . 122.1(6) ?
    C38 N5 H5 . . 118.9 ?
    S3 N5 H5 . . 118.9 ?
    C51 N6 S4 . . 124.7(7) ?
    C51 N6 H6 . . 117.6 ?
    S4 N6 H6 . . 117.6 ?
    C67 N7 C63 . . 116.6(8) ?
    C67 N7 Ni2 . . 124.7(6) ?
    C63 N7 Ni2 . . 118.6(6) ?
    C68 N8 C72 . . 117.1(8) ?
    C68 N8 Ni2 . . 121.5(6) ?
    C72 N8 Ni2 . . 120.3(6) ?
    C1 O1 Ni1 . . 87.7(5) ?
    C1 O2 Ni1 . . 89.6(5) ?
    C14 O5 Ni1 . . 117.5(6) ?
    Ni1 O9 H9C . . 112.7 ?
    Ni1 O9 H9D . . 113.8 ?
    H9C O9 H9D . . 110.9 ?
    C37 O10 Ni2 . . 90.9(5) ?
    C37 O11 Ni2 . . 87.8(5) ?
    C50 O14 Ni2 . . 118.5(5) ?
    Ni2 O18 H18E . . 111.7 ?
    Ni2 O18 H18F . . 110.6 ?
    H18E O18 H18F . . 109.2 ?
    O4 S1 O3 . . 121.1(4) ?
    O4 S1 N1 . . 107.6(4) ?
    O3 S1 N1 . . 105.7(4) ?
    O4 S1 C7 . . 106.9(5) ?
    O3 S1 C7 . . 106.0(5) ?
    N1 S1 C7 . . 109.1(5) ?
    O7 S2 O8 . . 120.5(4) ?
    O7 S2 N2 . . 107.9(4) ?
    O8 S2 N2 . . 106.0(4) ?
    O7 S2 C20 . . 106.6(4) ?
    O8 S2 C20 . . 106.1(4) ?
    N2 S2 C20 . . 109.4(4) ?
    O13 S3 O12 . . 120.6(4) ?
    O13 S3 N5 . . 107.6(4) ?
    O12 S3 N5 . . 106.3(4) ?
    O13 S3 C43 . . 106.8(4) ?
    O12 S3 C43 . . 105.9(5) ?
    N5 S3 C43 . . 109.3(4) ?
    O17 S4 O16 . . 119.6(4) ?
    O17 S4 N6 . . 107.8(4) ?
    O16 S4 N6 . . 107.4(4) ?
    O17 S4 C56 . . 107.6(5) ?
    O16 S4 C56 . . 105.8(5) ?
    N6 S4 C56 . . 108.3(4) ?
    O1 C1 O2 . . 122.5(8) ?
    O1 C1 C2 . . 120.2(7) ?
    O2 C1 C2 . . 117.0(8) ?
    N1 C2 C1 . . 113.3(7) ?
    N1 C2 C3 . . 108.2(7) ?
    C1 C2 C3 . . 103.1(7) ?
    N1 C2 H2A . . 110.7 ?
    C1 C2 H2A . . 110.7 ?
    C3 C2 H2A . . 110.7 ?
    C4 C3 C2 . . 116.4(11) ?
    C4 C3 H3A . . 108.2 ?
    C2 C3 H3A . . 108.2 ?
    C4 C3 H3B . . 108.2 ?
    C2 C3 H3B . . 108.2 ?
    H3A C3 H3B . . 107.3 ?
    C3 C4 C6 . . 116.5(13) ?
    C3 C4 C5 . . 110.5(11) ?
    C6 C4 C5 . . 105.1(12) ?
    C3 C4 H4 . . 108.2 ?
    C6 C4 H4 . . 108.2 ?
    C5 C4 H4 . . 108.2 ?
    C4 C5 H5A . . 109.5 ?
    C4 C5 H5B . . 109.5 ?
    H5A C5 H5B . . 109.5 ?
    C4 C5 H5C . . 109.5 ?
    H5A C5 H5C . . 109.5 ?
    H5B C5 H5C . . 109.5 ?
    C4 C6 H6A . . 109.5 ?
    C4 C6 H6B . . 109.5 ?
    H6A C6 H6B . . 109.5 ?
    C4 C6 H6C . . 109.5 ?
    H6A C6 H6C . . 109.5 ?
    H6B C6 H6C . . 109.5 ?
    C12 C7 C8 . . 120.2(11) ?
    C12 C7 S1 . . 119.1(9) ?
    C8 C7 S1 . . 120.7(9) ?
    C7 C8 C9 . . 120.0(11) ?
    C7 C8 H8 . . 120.0 ?
    C9 C8 H8 . . 120.0 ?
    C10 C9 C8 . . 119.8(12) ?
    C10 C9 H9A . . 120.1 ?
    C8 C9 H9A . . 120.1 ?
    C11 C10 C9 . . 119.4(13) ?
    C11 C10 C13 . . 121.9(13) ?
    C9 C10 C13 . . 118.6(12) ?
    C10 C11 C12 . . 122.9(12) ?
    C10 C11 H11 . . 118.6 ?
    C12 C11 H11 . . 118.6 ?
    C7 C12 C11 . . 117.5(11) ?
    C7 C12 H12 . . 121.2 ?
    C11 C12 H12 . . 121.2 ?
    C10 C13 H13A . . 109.5 ?
    C10 C13 H13B . . 109.5 ?
    H13A C13 H13B . . 109.5 ?
    C10 C13 H13C . . 109.5 ?
    H13A C13 H13C . . 109.5 ?
    H13B C13 H13C . . 109.5 ?
    O5 C14 O6 . . 123.5(9) ?
    O5 C14 C15 . . 117.9(9) ?
    O6 C14 C15 . . 118.6(8) ?
    N2 C15 C14 . . 109.8(7) ?
    N2 C15 C16 . . 109.4(7) ?
    C14 C15 C16 . . 107.2(7) ?
    N2 C15 H15 . . 110.1 ?
    C14 C15 H15 . . 110.1 ?
    C16 C15 H15 . . 110.1 ?
    C17 C16 C15 . . 116.2(9) ?
    C17 C16 H16A . . 108.2 ?
    C15 C16 H16A . . 108.2 ?
    C17 C16 H16B . . 108.2 ?
    C15 C16 H16B . . 108.2 ?
    H16A C16 H16B . . 107.4 ?
    C19 C17 C16 . . 112.1(9) ?
    C19 C17 C18 . . 112.9(11) ?
    C16 C17 C18 . . 111.1(11) ?
    C19 C17 H17 . . 106.8 ?
    C16 C17 H17 . . 106.8 ?
    C18 C17 H17 . . 106.8 ?
    C17 C18 H18A . . 109.5 ?
    C17 C18 H18B . . 109.5 ?
    H18A C18 H18B . . 109.5 ?
    C17 C18 H18C . . 109.5 ?
    H18A C18 H18C . . 109.5 ?
    H18B C18 H18C . . 109.5 ?
    C17 C19 H19A . . 109.5 ?
    C17 C19 H19B . . 109.5 ?
    H19A C19 H19B . . 109.5 ?
    C17 C19 H19C . . 109.5 ?
    H19A C19 H19C . . 109.5 ?
    H19B C19 H19C . . 109.5 ?
    C25 C20 C21 . . 119.7(10) ?
    C25 C20 S2 . . 120.5(8) ?
    C21 C20 S2 . . 119.7(8) ?
    C22 C21 C20 . . 119.6(10) ?
    C22 C21 H21 . . 120.2 ?
    C20 C21 H21 . . 120.2 ?
    C23 C22 C21 . . 121.1(11) ?
    C23 C22 H22 . . 119.5 ?
    C21 C22 H22 . . 119.5 ?
    C24 C23 C22 . . 117.3(11) ?
    C24 C23 C26 . . 121.1(11) ?
    C22 C23 C26 . . 121.6(11) ?
    C23 C24 C25 . . 123.2(11) ?
    C23 C24 H24 . . 118.4 ?
    C25 C24 H24 . . 118.4 ?
    C20 C25 C24 . . 119.0(10) ?
    C20 C25 H25 . . 120.5 ?
    C24 C25 H25 . . 120.5 ?
    C23 C26 H26A . . 109.5 ?
    C23 C26 H26B . . 109.5 ?
    H26A C26 H26B . . 109.5 ?
    C23 C26 H26C . . 109.5 ?
    H26A C26 H26C . . 109.5 ?
    H26B C26 H26C . . 109.5 ?
    N3 C27 C28 . . 122.9(9) ?
    N3 C27 H27 . . 118.6 ?
    C28 C27 H27 . . 118.6 ?
    C29 C28 C27 . . 119.4(9) ?
    C29 C28 H28 . . 120.3 ?
    C27 C28 H28 . . 120.3 ?
    C28 C29 C30 . . 117.9(9) ?
    C28 C29 H29 . . 121.1 ?
    C30 C29 H29 . . 121.1 ?
    C31 C30 C29 . . 120.6(9) ?
    C31 C30 H30 . . 119.7 ?
    C29 C30 H30 . . 119.7 ?
    N3 C31 C30 . . 122.0(8) ?
    N3 C31 H31 . . 119.0 ?
    C30 C31 H31 . . 119.0 ?
    N4 C32 C33 . . 122.9(10) ?
    N4 C32 H32 . . 118.6 ?
    C33 C32 H32 . . 118.6 ?
    C34 C33 C32 . . 119.6(10) ?
    C34 C33 H33 . . 120.2 ?
    C32 C33 H33 . . 120.2 ?
    C33 C34 C35 . . 118.2(9) ?
    C33 C34 H34 . . 120.9 ?
    C35 C34 H34 . . 120.9 ?
    C34 C35 C36 . . 120.1(10) ?
    C34 C35 H35 . . 120.0 ?
    C36 C35 H35 . . 120.0 ?
    N4 C36 C35 . . 122.1(9) ?
    N4 C36 H36 . . 118.9 ?
    C35 C36 H36 . . 118.9 ?
    O11 C37 O10 . . 120.4(8) ?
    O11 C37 C38 . . 120.2(8) ?
    O10 C37 C38 . . 118.9(8) ?
    N5 C38 C37 . . 113.5(7) ?
    N5 C38 C39 . . 109.3(7) ?
    C37 C38 C39 . . 104.9(7) ?
    N5 C38 H38 . . 109.7 ?
    C37 C38 H38 . . 109.7 ?
    C39 C38 H38 . . 109.7 ?
    C40 C39 C38 . . 115.2(10) ?
    C40 C39 H39A . . 108.5 ?
    C38 C39 H39A . . 108.5 ?
    C40 C39 H39B . . 108.5 ?
    C38 C39 H39B . . 108.5 ?
    H39A C39 H39B . . 107.5 ?
    C39 C40 C42 . . 111.3(11) ?
    C39 C40 C41 . . 110.3(11) ?
    C42 C40 C41 . . 110.7(12) ?
    C39 C40 H40 . . 108.1 ?
    C42 C40 H40 . . 108.1 ?
    C41 C40 H40 . . 108.1 ?
    C40 C41 H41A . . 109.5 ?
    C40 C41 H41B . . 109.5 ?
    H41A C41 H41B . . 109.5 ?
    C40 C41 H41C . . 109.5 ?
    H41A C41 H41C . . 109.5 ?
    H41B C41 H41C . . 109.5 ?
    C40 C42 H42A . . 109.5 ?
    C40 C42 H42B . . 109.5 ?
    H42A C42 H42B . . 109.5 ?
    C40 C42 H42C . . 109.5 ?
    H42A C42 H42C . . 109.5 ?
    H42B C42 H42C . . 109.5 ?
    C48 C43 C44 . . 120.4(10) ?
    C48 C43 S3 . . 120.1(9) ?
    C44 C43 S3 . . 119.5(8) ?
    C43 C44 C45 . . 119.1(10) ?
    C43 C44 H44 . . 120.5 ?
    C45 C44 H44 . . 120.5 ?
    C44 C45 C46 . . 120.1(11) ?
    C44 C45 H45 . . 119.9 ?
    C46 C45 H45 . . 119.9 ?
    C47 C46 C45 . . 117.9(12) ?
    C47 C46 C49 . . 122.4(12) ?
    C45 C46 C49 . . 119.6(12) ?
    C46 C47 C48 . . 124.9(12) ?
    C46 C47 H47 . . 117.5 ?
    C48 C47 H47 . . 117.5 ?
    C47 C48 C43 . . 117.5(11) ?
    C47 C48 H48 . . 121.3 ?
    C43 C48 H48 . . 121.3 ?
    C46 C49 H49A . . 109.5 ?
    C46 C49 H49B . . 109.5 ?
    H49A C49 H49B . . 109.5 ?
    C46 C49 H49C . . 109.5 ?
    H49A C49 H49C . . 109.5 ?
    H49B C49 H49C . . 109.5 ?
    O15 C50 O14 . . 124.1(8) ?
    O15 C50 C51 . . 115.8(9) ?
    O14 C50 C51 . . 119.8(8) ?
    N6 C51 C50 . . 115.0(8) ?
    N6 C51 C52 . . 112.1(8) ?
    C50 C51 C52 . . 106.8(8) ?
    N6 C51 H51 . . 107.6 ?
    C50 C51 H51 . . 107.6 ?
    C52 C51 H51 . . 107.6 ?
    C53 C52 C51 . . 117.0(10) ?
    C53 C52 H52A . . 108.0 ?
    C51 C52 H52A . . 108.0 ?
    C53 C52 H52B . . 108.0 ?
    C51 C52 H52B . . 108.0 ?
    H52A C52 H52B . . 107.3 ?
    C52 C53 C55 . . 113.9(11) ?
    C52 C53 C54 . . 107.8(12) ?
    C55 C53 C54 . . 108.9(12) ?
    C52 C53 H53 . . 108.7 ?
    C55 C53 H53 . . 108.7 ?
    C54 C53 H53 . . 108.7 ?
    C53 C54 H54A . . 109.5 ?
    C53 C54 H54B . . 109.5 ?
    H54A C54 H54B . . 109.5 ?
    C53 C54 H54C . . 109.5 ?
    H54A C54 H54C . . 109.5 ?
    H54B C54 H54C . . 109.5 ?
    C53 C55 H55A . . 109.5 ?
    C53 C55 H55B . . 109.5 ?
    H55A C55 H55B . . 109.5 ?
    C53 C55 H55C . . 109.5 ?
    H55A C55 H55C . . 109.5 ?
    H55B C55 H55C . . 109.5 ?
    C57 C56 C61 . . 120.5(11) ?
    C57 C56 S4 . . 120.3(9) ?
    C61 C56 S4 . . 119.2(9) ?
    C56 C57 C58 . . 117.7(11) ?
    C56 C57 H57 . . 121.1 ?
    C58 C57 H57 . . 121.1 ?
    C59 C58 C57 . . 124.6(12) ?
    C59 C58 H58 . . 117.7 ?
    C57 C58 H58 . . 117.7 ?
    C58 C59 C60 . . 117.9(12) ?
    C58 C59 C62 . . 122.5(13) ?
    C60 C59 C62 . . 119.5(12) ?
    C59 C60 C61 . . 119.5(12) ?
    C59 C60 H60 . . 120.3 ?
    C61 C60 H60 . . 120.3 ?
    C56 C61 C60 . . 119.7(11) ?
    C56 C61 H61 . . 120.2 ?
    C60 C61 H61 . . 120.2 ?
    C59 C62 H62A . . 109.5 ?
    C59 C62 H62B . . 109.5 ?
    H62A C62 H62B . . 109.5 ?
    C59 C62 H62C . . 109.5 ?
    H62A C62 H62C . . 109.5 ?
    H62B C62 H62C . . 109.5 ?
    N7 C63 C64 . . 122.7(8) ?
    N7 C63 H63 . . 118.6 ?
    C64 C63 H63 . . 118.6 ?
    C65 C64 C63 . . 119.5(9) ?
    C65 C64 H64 . . 120.2 ?
    C63 C64 H64 . . 120.2 ?
    C66 C65 C64 . . 119.2(9) ?
    C66 C65 H65 . . 120.4 ?
    C64 C65 H65 . . 120.4 ?
    C65 C66 C67 . . 118.9(9) ?
    C65 C66 H66 . . 120.6 ?
    C67 C66 H66 . . 120.6 ?
    N7 C67 C66 . . 122.8(9) ?
    N7 C67 H67 . . 118.6 ?
    C66 C67 H67 . . 118.6 ?
    N8 C68 C69 . . 123.2(9) ?
    N8 C68 H68 . . 118.4 ?
    C69 C68 H68 . . 118.4 ?
    C70 C69 C68 . . 119.0(9) ?
    C70 C69 H69 . . 120.5 ?
    C68 C69 H69 . . 120.5 ?
    C69 C70 C71 . . 116.4(9) ?
    C69 C70 H70 . . 121.8 ?
    C71 C70 H70 . . 121.8 ?
    C72 C71 C70 . . 120.7(9) ?
    C72 C71 H71 . . 119.6 ?
    C70 C71 H71 . . 119.6 ?
    N8 C72 C71 . . 123.5(9) ?
    N8 C72 H72 . . 118.2 ?
    C71 C72 H72 . . 118.2 ?
loop_
    _geom_torsion_atom_site_label_1
    _geom_torsion_atom_site_label_2
    _geom_torsion_atom_site_label_3
    _geom_torsion_atom_site_label_4
    _geom_torsion_site_symmetry_1
    _geom_torsion_site_symmetry_2
    _geom_torsion_site_symmetry_3
    _geom_torsion_site_symmetry_4
    _geom_torsion
    _geom_torsion_publ_flag
    O9 Ni1 N3 C31 . . . . -140.7(7) ?
    O5 Ni1 N3 C31 . . . . -52.3(7) ?
    N4 Ni1 N3 C31 . . . . 22(8) ?
    O2 Ni1 N3 C31 . . . . 128.7(7) ?
    O1 Ni1 N3 C31 . . . . 68.5(7) ?
    O9 Ni1 N3 C27 . . . . 45.0(6) ?
    O5 Ni1 N3 C27 . . . . 133.3(6) ?
    N4 Ni1 N3 C27 . . . . -152(7) ?
    O2 Ni1 N3 C27 . . . . -45.7(6) ?
    O1 Ni1 N3 C27 . . . . -105.8(6) ?
    O9 Ni1 N4 C36 . . . . -172.3(7) ?
    O5 Ni1 N4 C36 . . . . 99.5(7) ?
    N3 Ni1 N4 C36 . . . . 25(8) ?
    O2 Ni1 N4 C36 . . . . -81.6(7) ?
    O1 Ni1 N4 C36 . . . . -21.4(7) ?
    O9 Ni1 N4 C32 . . . . 19.5(7) ?
    O5 Ni1 N4 C32 . . . . -68.7(7) ?
    N3 Ni1 N4 C32 . . . . -143(7) ?
    O2 Ni1 N4 C32 . . . . 110.3(7) ?
    O1 Ni1 N4 C32 . . . . 170.4(7) ?
    O18 Ni2 N7 C67 . . . . -132.4(7) ?
    O14 Ni2 N7 C67 . . . . -28.9(7) ?
    N8 Ni2 N7 C67 . . . . -108(17) ?
    O10 Ni2 N7 C67 . . . . 128.9(7) ?
    O11 Ni2 N7 C67 . . . . 68.5(7) ?
    O18 Ni2 N7 C63 . . . . 45.5(6) ?
    O14 Ni2 N7 C63 . . . . 149.0(6) ?
    N8 Ni2 N7 C63 . . . . 70(17) ?
    O10 Ni2 N7 C63 . . . . -53.2(6) ?
    O11 Ni2 N7 C63 . . . . -113.6(6) ?
    O18 Ni2 N8 C68 . . . . 7.0(7) ?
    O14 Ni2 N8 C68 . . . . -96.5(7) ?
    N7 Ni2 N8 C68 . . . . -18(17) ?
    O10 Ni2 N8 C68 . . . . 105.7(7) ?
    O11 Ni2 N8 C68 . . . . 166.1(7) ?
    O18 Ni2 N8 C72 . . . . 174.6(7) ?
    O14 Ni2 N8 C72 . . . . 71.1(7) ?
    N7 Ni2 N8 C72 . . . . 150(17) ?
    O10 Ni2 N8 C72 . . . . -86.7(7) ?
    O11 Ni2 N8 C72 . . . . -26.3(7) ?
    O9 Ni1 O1 C1 . . . . -0.8(8) ?
    O5 Ni1 O1 C1 . . . . 178.0(5) ?
    N3 Ni1 O1 C1 . . . . 85.3(5) ?
    N4 Ni1 O1 C1 . . . . -96.2(5) ?
    O2 Ni1 O1 C1 . . . . -2.7(5) ?
    O9 Ni1 O2 C1 . . . . -176.4(5) ?
    O5 Ni1 O2 C1 . . . . 151(11) ?
    N3 Ni1 O2 C1 . . . . -85.7(5) ?
    N4 Ni1 O2 C1 . . . . 92.3(5) ?
    O1 Ni1 O2 C1 . . . . 2.7(5) ?
    O9 Ni1 O5 C14 . . . . -176.8(7) ?
    N3 Ni1 O5 C14 . . . . 92.6(7) ?
    N4 Ni1 O5 C14 . . . . -85.4(7) ?
    O2 Ni1 O5 C14 . . . . -144(11) ?
    O1 Ni1 O5 C14 . . . . 3.7(7) ?
    O18 Ni2 O10 C37 . . . . -170.5(5) ?
    O14 Ni2 O10 C37 . . . . 2.1(9) ?
    N7 Ni2 O10 C37 . . . . -86.2(5) ?
    N8 Ni2 O10 C37 . . . . 94.6(5) ?
    O11 Ni2 O10 C37 . . . . 4.0(5) ?
    O18 Ni2 O11 C37 . . . . 10.9(9) ?
    O14 Ni2 O11 C37 . . . . 175.3(5) ?
    N7 Ni2 O11 C37 . . . . 83.3(5) ?
    N8 Ni2 O11 C37 . . . . -96.8(5) ?
    O10 Ni2 O11 C37 . . . . -4.0(5) ?
    O18 Ni2 O14 C50 . . . . -24.8(7) ?
    N7 Ni2 O14 C50 . . . . -110.0(7) ?
    N8 Ni2 O14 C50 . . . . 69.1(7) ?
    O10 Ni2 O14 C50 . . . . 162.8(7) ?
    O11 Ni2 O14 C50 . . . . 161.1(6) ?
    C2 N1 S1 O4 . . . . -37.8(8) ?
    C2 N1 S1 O3 . . . . -168.5(7) ?
    C2 N1 S1 C7 . . . . 77.8(8) ?
    C15 N2 S2 O7 . . . . -46.4(8) ?
    C15 N2 S2 O8 . . . . -176.8(7) ?
    C15 N2 S2 C20 . . . . 69.1(8) ?
    C38 N5 S3 O13 . . . . -40.1(8) ?
    C38 N5 S3 O12 . . . . -170.6(7) ?
    C38 N5 S3 C43 . . . . 75.6(8) ?
    C51 N6 S4 O17 . . . . -27.6(8) ?
    C51 N6 S4 O16 . . . . -157.7(7) ?
    C51 N6 S4 C56 . . . . 88.5(8) ?
    Ni1 O1 C1 O2 . . . . 4.8(9) ?
    Ni1 O1 C1 C2 . . . . -168.0(8) ?
    Ni1 O2 C1 O1 . . . . -4.9(9) ?
    Ni1 O2 C1 C2 . . . . 168.1(7) ?
    S1 N1 C2 C1 . . . . -111.1(8) ?
    S1 N1 C2 C3 . . . . 135.2(7) ?
    O1 C1 C2 N1 . . . . -28.9(12) ?
    O2 C1 C2 N1 . . . . 157.9(8) ?
    O1 C1 C2 C3 . . . . 87.8(9) ?
    O2 C1 C2 C3 . . . . -85.4(9) ?
    N1 C2 C3 C4 . . . . -60.5(12) ?
    C1 C2 C3 C4 . . . . 179.2(9) ?
    C2 C3 C4 C6 . . . . 173.9(11) ?
    C2 C3 C4 C5 . . . . -66.3(13) ?
    O4 S1 C7 C12 . . . . -165.3(8) ?
    O3 S1 C7 C12 . . . . -34.8(10) ?
    N1 S1 C7 C12 . . . . 78.6(9) ?
    O4 S1 C7 C8 . . . . 14.3(10) ?
    O3 S1 C7 C8 . . . . 144.7(9) ?
    N1 S1 C7 C8 . . . . -101.8(9) ?
    C12 C7 C8 C9 . . . . 3.0(17) ?
    S1 C7 C8 C9 . . . . -176.5(8) ?
    C7 C8 C9 C10 . . . . 0.1(17) ?
    C8 C9 C10 C11 . . . . -3.9(18) ?
    C8 C9 C10 C13 . . . . 179.1(10) ?
    C9 C10 C11 C12 . . . . 4.6(18) ?
    C13 C10 C11 C12 . . . . -178.4(11) ?
    C8 C7 C12 C11 . . . . -2.4(16) ?
    S1 C7 C12 C11 . . . . 177.2(8) ?
    C10 C11 C12 C7 . . . . -1.5(17) ?
    Ni1 O5 C14 O6 . . . . -22.3(12) ?
    Ni1 O5 C14 C15 . . . . 158.2(6) ?
    S2 N2 C15 C14 . . . . -104.3(8) ?
    S2 N2 C15 C16 . . . . 138.4(7) ?
    O5 C14 C15 N2 . . . . 164.5(8) ?
    O6 C14 C15 N2 . . . . -15.0(12) ?
    O5 C14 C15 C16 . . . . -76.7(10) ?
    O6 C14 C15 C16 . . . . 103.8(10) ?
    N2 C15 C16 C17 . . . . -63.7(10) ?
    C14 C15 C16 C17 . . . . 177.3(8) ?
    C15 C16 C17 C19 . . . . -65.2(12) ?
    C15 C16 C17 C18 . . . . 167.5(9) ?
    O7 S2 C20 C25 . . . . -162.6(8) ?
    O8 S2 C20 C25 . . . . -33.0(9) ?
    N2 S2 C20 C25 . . . . 81.0(9) ?
    O7 S2 C20 C21 . . . . 14.6(9) ?
    O8 S2 C20 C21 . . . . 144.2(8) ?
    N2 S2 C20 C21 . . . . -101.9(8) ?
    C25 C20 C21 C22 . . . . 2.6(15) ?
    S2 C20 C21 C22 . . . . -174.6(8) ?
    C20 C21 C22 C23 . . . . -1.0(16) ?
    C21 C22 C23 C24 . . . . -0.7(16) ?
    C21 C22 C23 C26 . . . . 177.3(10) ?
    C22 C23 C24 C25 . . . . 0.9(17) ?
    C26 C23 C24 C25 . . . . -177.1(10) ?
    C21 C20 C25 C24 . . . . -2.5(15) ?
    S2 C20 C25 C24 . . . . 174.7(8) ?
    C23 C24 C25 C20 . . . . 0.7(17) ?
    C31 N3 C27 C28 . . . . 0.5(13) ?
    Ni1 N3 C27 C28 . . . . 175.1(7) ?
    N3 C27 C28 C29 . . . . -0.4(14) ?
    C27 C28 C29 C30 . . . . -1.2(14) ?
    C28 C29 C30 C31 . . . . 2.8(15) ?
    C27 N3 C31 C30 . . . . 1.2(13) ?
    Ni1 N3 C31 C30 . . . . -173.4(7) ?
    C29 C30 C31 N3 . . . . -2.8(15) ?
    C36 N4 C32 C33 . . . . 2.4(14) ?
    Ni1 N4 C32 C33 . . . . 171.1(8) ?
    N4 C32 C33 C34 . . . . -0.1(16) ?
    C32 C33 C34 C35 . . . . -2.1(16) ?
    C33 C34 C35 C36 . . . . 2.0(16) ?
    C32 N4 C36 C35 . . . . -2.6(14) ?
    Ni1 N4 C36 C35 . . . . -171.1(7) ?
    C34 C35 C36 N4 . . . . 0.4(15) ?
    Ni2 O11 C37 O10 . . . . 6.8(8) ?
    Ni2 O11 C37 C38 . . . . -165.5(8) ?
    Ni2 O10 C37 O11 . . . . -7.1(9) ?
    Ni2 O10 C37 C38 . . . . 165.4(7) ?
    S3 N5 C38 C37 . . . . -108.0(8) ?
    S3 N5 C38 C39 . . . . 135.3(6) ?
    O11 C37 C38 N5 . . . . -26.3(12) ?
    O10 C37 C38 N5 . . . . 161.2(8) ?
    O11 C37 C38 C39 . . . . 92.9(10) ?
    O10 C37 C38 C39 . . . . -79.5(10) ?
    N5 C38 C39 C40 . . . . -67.0(11) ?
    C37 C38 C39 C40 . . . . 171.1(9) ?
    C38 C39 C40 C42 . . . . -68.1(13) ?
    C38 C39 C40 C41 . . . . 168.6(10) ?
    O13 S3 C43 C48 . . . . -163.5(8) ?
    O12 S3 C43 C48 . . . . -33.8(9) ?
    N5 S3 C43 C48 . . . . 80.4(9) ?
    O13 S3 C43 C44 . . . . 15.4(9) ?
    O12 S3 C43 C44 . . . . 145.1(8) ?
    N5 S3 C43 C44 . . . . -100.7(8) ?
    C48 C43 C44 C45 . . . . 3.0(15) ?
    S3 C43 C44 C45 . . . . -176.0(8) ?
    C43 C44 C45 C46 . . . . -1.5(16) ?
    C44 C45 C46 C47 . . . . 0.8(17) ?
    C44 C45 C46 C49 . . . . 177.5(10) ?
    C45 C46 C47 C48 . . . . -1.5(18) ?
    C49 C46 C47 C48 . . . . -178.1(11) ?
    C46 C47 C48 C43 . . . . 3.0(17) ?
    C44 C43 C48 C47 . . . . -3.6(15) ?
    S3 C43 C48 C47 . . . . 175.3(8) ?
    Ni2 O14 C50 O15 . . . . 12.0(13) ?
    Ni2 O14 C50 C51 . . . . -162.4(6) ?
    S4 N6 C51 C50 . . . . -108.8(9) ?
    S4 N6 C51 C52 . . . . 129.0(8) ?
    O15 C50 C51 N6 . . . . 157.2(8) ?
    O14 C50 C51 N6 . . . . -28.0(13) ?
    O15 C50 C51 C52 . . . . -77.8(11) ?
    O14 C50 C51 C52 . . . . 97.0(10) ?
    N6 C51 C52 C53 . . . . -75.9(12) ?
    C50 C51 C52 C53 . . . . 157.4(10) ?
    C51 C52 C53 C55 . . . . -65.0(16) ?
    C51 C52 C53 C54 . . . . 174.1(11) ?
    O17 S4 C56 C57 . . . . -159.9(8) ?
    O16 S4 C56 C57 . . . . -31.0(9) ?
    N6 S4 C56 C57 . . . . 83.8(9) ?
    O17 S4 C56 C61 . . . . 18.5(9) ?
    O16 S4 C56 C61 . . . . 147.4(8) ?
    N6 S4 C56 C61 . . . . -97.8(8) ?
    C61 C56 C57 C58 . . . . -2.9(16) ?
    S4 C56 C57 C58 . . . . 175.5(8) ?
    C56 C57 C58 C59 . . . . 1.4(18) ?
    C57 C58 C59 C60 . . . . 2.1(19) ?
    C57 C58 C59 C62 . . . . 178.6(11) ?
    C58 C59 C60 C61 . . . . -4.1(18) ?
    C62 C59 C60 C61 . . . . 179.3(11) ?
    C57 C56 C61 C60 . . . . 0.9(16) ?
    S4 C56 C61 C60 . . . . -177.5(8) ?
    C59 C60 C61 C56 . . . . 2.7(17) ?
    C67 N7 C63 C64 . . . . -1.3(13) ?
    Ni2 N7 C63 C64 . . . . -179.4(7) ?
    N7 C63 C64 C65 . . . . 0.0(15) ?
    C63 C64 C65 C66 . . . . -1.0(15) ?
    C64 C65 C66 C67 . . . . 3.1(15) ?
    C63 N7 C67 C66 . . . . 3.6(13) ?
    Ni2 N7 C67 C66 . . . . -178.4(7) ?
    C65 C66 C67 N7 . . . . -4.6(15) ?
    C72 N8 C68 C69 . . . . 2.0(14) ?
    Ni2 N8 C68 C69 . . . . 170.0(7) ?
    N8 C68 C69 C70 . . . . -2.9(15) ?
    C68 C69 C70 C71 . . . . 2.3(15) ?
    C69 C70 C71 C72 . . . . -1.1(15) ?
    C68 N8 C72 C71 . . . . -0.7(14) ?
    Ni2 N8 C72 C71 . . . . -168.8(7) ?
    C70 C71 C72 N8 . . . . 0.3(15) ?
loop_
    _geom_hbond_atom_site_label_D
    _geom_hbond_atom_site_label_H
    _geom_hbond_atom_site_label_A
    _geom_hbond_site_symmetry_A
    _geom_hbond_distance_DH
    _geom_hbond_distance_HA
    _geom_hbond_distance_DA
    _geom_hbond_angle_DHA
    N1 H1 O15 2_664 0.86 2.23 2.942(10) 140
    N2 H2 O10 2_664 0.86 2.30 3.017(9) 140
    N5 H5 O2 . 0.86 2.43 3.144(9) 141
    O9 H9C O14 . 0.85 2.31 2.754(7) 113
    O9 H9D O11 . 0.85 1.87 2.610(7) 145
    O18 H18E O6 2_665 0.85 1.74 2.569(9) 165
    O18 H18F O15 . 0.85 2.00 2.683(9) 136
    O18 H18F O1 2_665 0.85 2.37 2.820(7) 113
