# Supplementary material for: Aqua­dipyridine­bis­(N-p-tolysulfonyl-l-leucinato)nickel(II)
Source: Acta Crystallogr Sect E Struct Rep Online. 2010 Oct 2;66(Pt 11):m1346. doi: 10.1107/S1600536810038493 (PMC3009243; doi:10.1107/S1600536810038493)
Supplement: Supplementary file 2 [file e-66-m1346-Isup2.hkl]

# 
# h,k,l, Fc-squared, Fo-squared, sigma(Fo-squared) and status flag 
# 
data_I
_shelx_title ' 080621e in P2(1)2(1)2(1)' 
_shelx_refln_list_code          4 
_shelx_F_calc_maximum      742.47 
_exptl_crystal_F_000      3392.00 
_reflns_d_resolution_high  0.8406 
 
loop_ 
 _symmetry_equiv_pos_as_xyz 
 'x, y, z' 
 '-x+1/2, -y, z+1/2' 
 '-x, y+1/2, -z+1/2' 
 'x+1/2, -y+1/2, -z' 
 
_cell_length_a    18.1023 
_cell_length_b    19.5538 
_cell_length_c    22.9560 
_cell_angle_alpha  90.000 
_cell_angle_beta   90.000 
_cell_angle_gamma  90.000 
 
_shelx_F_squared_multiplier     1.000 
 
loop_ 
 _refln_index_h 
 _refln_index_k 
 _refln_index_l 
 _refln_F_squared_calc 
 _refln_F_squared_meas 
 _refln_F_squared_sigma 
 _refln_observed_status 
   2   0   0      468.78     1562.76     50.53 o 
   4   0   0     2588.19     6342.61    185.17 o 
   6   0   0      644.35     1158.51     61.73 o 
   8   0   0    17488.77    18138.65    508.19 o 
  10   0   0     2099.35     2853.05    125.09 o 
  12   0   0     2362.79     2886.75    136.54 o 
  14   0   0     7576.23     9287.34    312.45 o 
  16   0   0     1309.53     1412.58    136.54 o 
  18   0   0      716.45      638.49    232.50 o 
  20   0   0     2393.61     3167.43    415.76 o 
   1   1   0   346653.22   394964.22  37470.28 o 
   2   1   0    30494.44    37300.22    844.80 o 
   3   1   0     4271.82     3026.69     67.32 o 
   4   1   0    16106.84    19796.36    375.69 o 
   5   1   0    14907.31    10341.40    206.42 o 
   6   1   0    18514.16    17879.53    347.39 o 
   7   1   0    12961.50     9536.08    198.98 o 
   8   1   0    13890.32    12575.24    258.60 o 
   9   1   0    45965.83    42484.00    807.46 o 
  10   1   0     9378.94     9212.35    204.02 o 
  11   1   0        4.38       70.21     39.12 o 
  12   1   0      509.66      305.65     52.07 o 
  13   1   0      468.98      295.72     54.47 o 
  14   1   0      602.95      496.32     67.17 o 
  15   1   0      504.27      775.66     76.21 o 
  16   1   0     2025.54     2523.41    122.66 o 
  17   1   0      313.68      369.83     92.88 o 
  18   1   0       85.45       59.94     85.69 o 
  19   1   0      727.66      650.12    169.12 o 
  20   1   0        0.75     -130.10    151.14 o 
  21   1   0      335.39      432.55    382.94 o 
   0   2   0     5258.28     5563.63    191.45 o 
   1   2   0   125256.06   129088.92   4051.98 o 
   2   2   0    38943.78    40394.18   1046.40 o 
   3   2   0   245704.36   252884.98   5670.31 o 
   4   2   0     1058.24     2453.84     77.77 o 
   5   2   0    30771.50    29307.23    677.22 o 
   6   2   0    28357.11    26885.49    564.42 o 
   7   2   0     6248.17     5927.32    147.66 o 
   8   2   0     1960.15     1627.66     67.25 o 
   9   2   0     1427.71     1471.91     68.85 o 
  10   2   0     4352.13     4755.88    123.78 o 
  11   2   0     6538.72     6328.51    156.02 o 
  12   2   0     1407.46     1268.38     74.22 o 
  13   2   0     6121.91     6053.51    196.19 o 
  14   2   0     1244.11     1323.47    106.32 o 
  15   2   0      281.88      358.14     82.44 o 
  16   2   0     1376.83     1203.11    113.31 o 
  17   2   0      586.65      609.78    100.89 o 
  18   2   0      748.43      775.98    128.42 o 
  19   2   0       98.80       64.52    129.97 o 
  20   2   0       40.66       19.94    108.67 o 
  21   2   0        0.85     -240.48    194.20 o 
   1   3   0    60836.23    73440.54   1635.43 o 
   2   3   0     4653.51     2518.00     89.92 o 
   3   3   0   551258.63   546441.38  17107.79 o 
   4   3   0   121131.37   137877.27   3098.69 o 
   5   3   0     4107.41     4432.82    123.57 o 
   6   3   0      393.23      615.43     52.11 o 
   7   3   0    22838.84    24573.99    581.66 o 
   8   3   0    14296.97    17062.18    416.93 o 
   9   3   0     1782.61     1783.82     84.60 o 
  10   3   0        3.41      -20.45     43.03 o 
  11   3   0     5557.30     6203.19    192.66 o 
  12   3   0      581.73      673.05     77.34 o 
  13   3   0      186.41      129.84     64.39 o 
  14   3   0     1256.62     1330.16    108.60 o 
  15   3   0      169.26      222.81     76.15 o 
  16   3   0      222.25      135.44     79.04 o 
  17   3   0      455.47      590.78     98.72 o 
  18   3   0       20.55     -134.18     89.45 o 
  19   3   0      703.21      849.47    233.75 o 
  20   3   0      204.97       -7.50    133.90 o 
  21   3   0      385.41      510.50    166.93 o 
   0   4   0   132627.95   152518.92   4784.54 o 
   1   4   0      180.69      107.98     27.64 o 
   2   4   0    33296.52    38118.08    993.84 o 
   3   4   0   241877.05   280670.00   7196.28 o 
   4   4   0     2426.95     1747.26     73.24 o 
   5   4   0    75345.99    78553.10   2053.95 o 
   6   4   0    46658.72    44501.53   1021.22 o 
   7   4   0     7807.43     7236.07    195.53 o 
   8   4   0    50740.41    60104.56   1378.89 o 
   9   4   0      142.22       24.16     43.85 o 
  10   4   0     1387.52     1427.93     87.10 o 
  11   4   0      269.05      263.84     58.64 o 
  12   4   0     4859.11     4515.60    157.26 o 
  13   4   0     1211.43     1279.64    103.30 o 
  14   4   0       13.06       25.36     63.54 o 
  15   4   0     1212.80      922.04     96.83 o 
  16   4   0       58.60      -34.71     69.52 o 
  17   4   0     2687.19     2905.96    178.71 o 
  18   4   0     1000.39     1259.72    152.68 o 
  19   4   0        9.44      -62.12    117.62 o 
  20   4   0      507.69      717.82    177.81 o 
  21   4   0       83.64      178.70    152.38 o 
   1   5   0     3966.40     3892.41    105.76 o 
   2   5   0   217397.30   262327.25   5809.55 o 
   3   5   0     2876.35     3158.46    137.50 o 
   4   5   0    52833.90    54189.86   1411.78 o 
   5   5   0     8967.85    10028.71    289.16 o 
   6   5   0    20558.42    23794.39    561.87 o 
   7   5   0    27560.54    31192.73    730.79 o 
   8   5   0     8247.70     8615.26    231.75 o 
   9   5   0    13524.72    14357.80    363.59 o 
  10   5   0     1305.65     1060.78     79.69 o 
  11   5   0       18.47      -46.98     48.15 o 
  12   5   0      326.09      362.07     70.27 o 
  13   5   0     2195.54     2232.76    126.22 o 
  14   5   0     2639.06     3105.42    137.09 o 
  15   5   0     1100.31     1146.75    108.14 o 
  16   5   0      652.77      740.71    119.78 o 
  17   5   0       59.71      -10.28     93.80 o 
  18   5   0       57.41      160.71    142.23 o 
  19   5   0       52.20      175.21    133.90 o 
  20   5   0      113.24       23.81    128.81 o 
  21   5   0      179.31       76.88    161.38 o 
   0   6   0    95347.82    95894.91   3022.88 o 
   1   6   0    76644.45    77325.95   1727.04 o 
   2   6   0     3882.56     2471.47     80.16 o 
   3   6   0     4732.47     3238.59     97.38 o 
   4   6   0   223010.00   230847.63   5924.70 o 
   5   6   0      991.05     1467.09    106.32 o 
   6   6   0      206.75      122.85     52.28 o 
   7   6   0    17646.66    18147.93    442.20 o 
   8   6   0    11089.11    12277.47    314.45 o 
   9   6   0     2012.38     2123.36     92.22 o 
  10   6   0     1610.07     1546.19     90.24 o 
  11   6   0      500.95      549.45     64.67 o 
  12   6   0     2268.62     2497.26    129.49 o 
  13   6   0     3008.65     2916.58    131.08 o 
  14   6   0        0.11      -44.30     65.58 o 
  15   6   0      236.46       16.87     72.29 o 
  16   6   0     1391.91     2053.99    191.45 o 
  17   6   0        0.36      -94.89     97.05 o 
  18   6   0      156.29       29.40    142.23 o 
  19   6   0       38.58     -116.01    121.80 o 
  20   6   0      621.17      595.63    162.33 o 
   1   7   0     5913.42     4068.65    116.55 o 
   2   7   0     5490.20     8750.02    219.83 o 
   3   7   0    98624.56   111767.34   2492.54 o 
   4   7   0    36952.43    44916.59   1020.81 o 
   5   7   0    53401.91    64880.23   1693.16 o 
   6   7   0    17493.81    16311.12    457.34 o 
   7   7   0    11220.93     9549.49    289.13 o 
   8   7   0    17709.34    16145.29    402.36 o 
   9   7   0     9224.28     9465.30    256.92 o 
  10   7   0     1234.93     1371.72     94.75 o 
  11   7   0       13.58        1.02     50.10 o 
  12   7   0     1363.22     1398.45    123.18 o 
  13   7   0     2550.24     3248.13    139.89 o 
  14   7   0      174.99        0.57     76.28 o 
  15   7   0      896.88     1211.60    166.20 o 
  16   7   0        5.00     -159.49    106.32 o 
  17   7   0      162.12       66.54    129.54 o 
  18   7   0      217.76      280.31    144.71 o 
  19   7   0      454.95      562.70    165.12 o 
  20   7   0       34.16       58.75    130.08 o 
   0   8   0    32520.20    38284.77   1235.90 o 
   1   8   0    16576.73    12185.60    299.31 o 
   2   8   0   103600.98   119752.68   2671.52 o 
   3   8   0    26077.28    29431.21    680.33 o 
   4   8   0    26465.04    23380.23    548.98 o 
   5   8   0     4305.56     7371.17    228.40 o 
   6   8   0    35111.78    37699.46   1243.27 o 
   7   8   0      544.66      871.63     76.90 o 
   8   8   0      198.79      211.98     50.30 o 
   9   8   0     2426.05     2073.29     96.01 o 
  10   8   0      279.85      299.11     66.84 o 
  11   8   0      138.97      355.18     68.27 o 
  12   8   0     3122.44     2671.38    208.73 o 
  13   8   0        2.44     -106.06     70.71 o 
  14   8   0     2065.90     1980.87    265.75 o 
  15   8   0       29.50       -1.54    108.98 o 
  16   8   0       11.55      -62.15    120.35 o 
  17   8   0        7.19       76.33    125.67 o 
  18   8   0     1266.43     1716.35    268.06 o 
  19   8   0        0.16      -21.72    136.76 o 
  20   8   0        4.90     -137.86    191.47 o 
   1   9   0    10969.44    11121.83    278.62 o 
   2   9   0       31.77      701.57     92.38 o 
   3   9   0    62693.11    66112.98   1492.63 o 
   4   9   0     6294.31     7360.56    199.78 o 
   5   9   0       82.44      459.52     55.33 o 
   6   9   0    23632.60    27456.35    928.35 o 
   7   9   0    19181.22    15812.61    452.26 o 
   8   9   0        3.85      -68.59     45.73 o 
   9   9   0     1029.26      814.72     75.17 o 
  10   9   0       35.54        8.44     50.96 o 
  11   9   0     3764.93     3025.62    152.03 o 
  12   9   0        0.59      -76.08     72.36 o 
  13   9   0       10.27     -112.18     74.78 o 
  14   9   0        0.49     -142.07     94.71 o 
  15   9   0        1.06      -32.82    112.18 o 
  16   9   0        9.58       19.15    119.92 o 
  17   9   0     1214.57     1410.92    199.19 o 
  18   9   0        1.29     -165.27    110.18 o 
  19   9   0       28.83      127.23    135.22 o 
   0  10   0    45326.64    51300.71   1651.74 o 
   1  10   0    16042.10    20435.84    488.08 o 
   2  10   0     1042.13     1573.79     95.54 o 
   3  10   0    51352.97    54330.51   1236.88 o 
   4  10   0    65227.57    63837.65   1446.89 o 
   5  10   0    10017.80     9695.16    255.48 o 
   6  10   0     5669.59     6799.83    197.21 o 
   7  10   0      127.54      155.75     48.32 o 
   8  10   0      914.50      700.41     78.96 o 
   9  10   0        1.01      169.90     71.40 o 
  10  10   0     4357.76     4173.73    180.60 o 
  11  10   0     3399.32     2911.83    153.56 o 
  12  10   0      880.68     1122.50    121.45 o 
  13  10   0     1594.90     2015.93    464.99 o 
  14  10   0       13.00     -147.87     98.58 o 
  15  10   0        1.08     -110.44    101.15 o 
  16  10   0     1742.61     2387.74    234.00 o 
  17  10   0      152.72       93.34    122.14 o 
  18  10   0       46.96      -45.43    150.44 o 
  19  10   0      221.08      177.27    175.06 o 
   1  11   0    11819.05    10060.52    263.52 o 
   2  11   0    12418.96    11599.60    298.91 o 
   3  11   0     5899.68     6190.49    181.15 o 
   4  11   0     7520.24     6674.98    192.61 o 
   5  11   0    48888.19    52095.51   1193.80 o 
   6  11   0        3.88      -34.41     78.28 o 
   7  11   0      126.42      -63.19     58.74 o 
   8  11   0     1036.35     1262.36    162.78 o 
   9  11   0    12250.81    12117.62    604.49 o 
  10  11   0     4288.66     4385.97    191.28 o 
  11  11   0     1771.39     1921.29    146.16 o 
  12  11   0      989.64      935.14    114.24 o 
  13  11   0        0.22       13.23    125.82 o 
  14  11   0       26.09      -20.21    113.67 o 
  15  11   0     1292.13     1597.99    199.19 o 
  16  11   0      127.49      126.71    131.35 o 
  17  11   0      299.55      181.48    145.02 o 
  18  11   0       61.07      -48.37    120.70 o 
   0  12   0    28099.54    24647.65    831.56 o 
   1  12   0      596.48      384.41     57.42 o 
   2  12   0     1980.54     1481.99     82.45 o 
   3  12   0    37049.86    39551.04    918.26 o 
   4  12   0    43383.88    42686.86    988.66 o 
   5  12   0      787.73     1550.87    121.48 o 
   6  12   0     6974.01     7143.75    251.45 o 
   7  12   0      585.41      336.45     86.64 o 
   8  12   0     1135.95     1253.19    121.10 o 
   9  12   0       51.65       16.79     78.01 o 
  10  12   0     1552.94     1384.66    131.11 o 
  11  12   0        2.68       56.16     77.02 o 
  12  12   0        0.09      -85.74    166.85 o 
  13  12   0       94.07       31.66    117.93 o 
  14  12   0      137.05      117.66    129.54 o 
  15  12   0      518.04      586.28    295.41 o 
  16  12   0      361.34      431.96    152.47 o 
  17  12   0      530.70      469.18    163.55 o 
  18  12   0      102.82      -60.58    129.54 o 
   1  13   0     5898.10     5830.11    178.06 o 
   2  13   0     1601.96     1694.36     91.17 o 
   3  13   0    11050.90    11564.97    360.64 o 
   4  13   0     7075.98     7408.21    256.83 o 
   5  13   0    10990.40    13700.95    419.63 o 
   6  13   0    15609.39    17006.67    508.37 o 
   7  13   0     1275.53      882.94    106.11 o 
   8  13   0     2351.67     2363.94    216.78 o 
   9  13   0     1017.76     1739.74    145.07 o 
  10  13   0     1105.97     1169.83    125.36 o 
  11  13   0      374.69      266.88     92.11 o 
  12  13   0     1015.09      515.24    153.17 o 
  13  13   0      105.38     -150.86    100.57 o 
  14  13   0      474.69      666.62    154.73 o 
  15  13   0       92.50      273.45    146.84 o 
  16  13   0       86.75       19.38    188.73 o 
  17  13   0      226.81      231.54    142.97 o 
   0  14   0      533.46      229.88     83.92 o 
   1  14   0      153.78      133.11     55.45 o 
   2  14   0    16741.52    16974.15    499.84 o 
   3  14   0      961.64     1039.39    150.86 o 
   4  14   0     2680.54     2197.89    144.21 o 
   5  14   0      480.24      748.08    105.94 o 
   6  14   0    11059.24    12081.90    386.68 o 
   7  14   0      129.23      181.17     83.32 o 
   8  14   0      348.62      128.49     83.45 o 
   9  14   0      447.04      171.19     86.64 o 
  10  14   0       34.23      -47.85     75.67 o 
  11  14   0      249.44      255.16    101.51 o 
  12  14   0      326.34      303.30    105.15 o 
  13  14   0      199.71       83.39     97.39 o 
  14  14   0      826.21      938.31    177.81 o 
  15  14   0       65.70     -182.41    235.23 o 
  16  14   0        5.46     -187.97    125.32 o 
  17  14   0        0.04      -77.74    137.28 o 
   1  15   0     1820.09     2072.89    133.91 o 
   2  15   0     3785.86     4653.96    196.38 o 
   3  15   0    10673.40     9036.95    307.28 o 
   4  15   0        9.97       62.11     82.07 o 
   5  15   0      936.02     1154.16    122.93 o 
   6  15   0      932.44      580.02    107.10 o 
   7  15   0    12339.71    10564.05    354.51 o 
   8  15   0      339.37      197.85     92.35 o 
   9  15   0        3.38      -30.36     79.39 o 
  10  15   0      689.10      887.64    123.82 o 
  11  15   0      320.16      315.05    107.07 o 
  12  15   0      661.50      679.30    136.90 o 
  13  15   0      688.49      612.74    287.55 o 
  14  15   0       10.15     -156.53    118.24 o 
  15  15   0        0.41     -176.33    117.55 o 
  16  15   0       14.31       10.79    141.72 o 
   0  16   0    12033.93    11384.14    656.46 o 
   1  16   0     5106.44     4994.86    262.70 o 
   2  16   0     1896.44     2334.78    149.57 o 
   3  16   0       12.72       51.27     78.73 o 
   4  16   0     7038.04     6497.23    249.76 o 
   5  16   0      499.31      757.26    112.62 o 
   6  16   0     1171.63     1183.70    188.74 o 
   7  16   0      757.01      835.58    118.86 o 
   8  16   0     2395.67     2873.18    165.15 o 
   9  16   0       53.99      -10.52     86.95 o 
  10  16   0      634.64      475.36    116.52 o 
  11  16   0       96.57      -55.85     90.16 o 
  12  16   0      233.89      218.43    102.58 o 
  13  16   0      198.30      149.16    105.15 o 
  14  16   0        2.98       -5.05    125.32 o 
  15  16   0       63.23       54.71    153.17 o 
   1  17   0     5081.56     5708.24    292.03 o 
   2  17   0      707.52      824.65    152.76 o 
   3  17   0     1082.74      840.43    154.15 o 
   4  17   0       70.61      -13.92     76.26 o 
   5  17   0     3759.59     3817.52    188.38 o 
   6  17   0        0.04       72.56     91.16 o 
   7  17   0       12.64      -53.59     85.23 o 
   8  17   0      264.20      296.57     96.72 o 
   9  17   0     4457.94     4706.56    221.71 o 
  10  17   0       58.11      111.66     98.70 o 
  11  17   0      499.07      663.96    124.95 o 
  12  17   0      136.10      170.81    109.90 o 
  13  17   0       63.91     -174.47    123.55 o 
  14  17   0        7.50      -55.83    128.81 o 
   0  18   0     8610.46     7407.08    497.82 o 
   1  18   0      869.60     1151.31    168.23 o 
   2  18   0      258.42      188.10    124.61 o 
   3  18   0     1146.28      986.34    164.09 o 
   4  18   0     1139.95      914.93    158.83 o 
   5  18   0       36.57     -151.57    101.05 o 
   6  18   0     1405.40     1240.71    216.36 o 
   7  18   0        1.44      -54.44     82.38 o 
   8  18   0     3337.78     3914.56    200.77 o 
   9  18   0       31.75       -3.40     90.88 o 
  10  18   0      118.39      -78.87     95.34 o 
  11  18   0        3.68      -95.80    105.07 o 
  12  18   0       21.16     -149.40     99.60 o 
  13  18   0        2.39      -75.12    128.51 o 
   1  19   0     5587.10     5481.08    297.78 o 
   2  19   0     1147.44     1265.03    181.68 o 
   3  19   0     1060.82     1074.31    179.84 o 
   4  19   0      315.08      272.59    135.22 o 
   5  19   0      506.58      324.32    133.90 o 
   6  19   0      318.56      241.42    139.50 o 
   7  19   0     4547.25     3887.79    254.51 o 
   8  19   0      141.62      -43.49     92.52 o 
   9  19   0      160.04      244.94    113.61 o 
  10  19   0      611.14      500.68    126.63 o 
  11  19   0       12.21     -146.21     97.47 o 
  12  19   0      146.61      -27.35    136.70 o 
   0  20   0     3410.72     4141.18    371.99 o 
   1  20   0       27.11      132.36    138.61 o 
   2  20   0     3536.62     4234.18    377.47 o 
   3  20   0      366.05      509.74    150.71 o 
   4  20   0       57.93     -161.04    142.23 o 
   5  20   0       80.51     -123.87    112.89 o 
   6  20   0     1169.75     1105.65    184.59 o 
   7  20   0        3.36      -79.08    129.99 o 
   8  20   0      535.12      353.85    151.00 o 
   9  20   0       59.00      178.96    134.73 o 
  10  20   0       60.68       64.51    104.04 o 
   1  21   0     2044.07     2192.00    396.61 o 
   2  21   0      177.60      108.92    150.44 o 
   3  21   0     1507.60     1231.11    193.30 o 
   4  21   0      758.17      935.45    366.52 o 
   5  21   0       51.29     -134.85    120.70 o 
   6  21   0      117.29      -19.51    127.48 o 
   7  21   0      453.41      352.14    284.47 o 
   8  21   0      104.65      -70.46    122.42 o 
   9  21   0      214.45      174.85    152.47 o 
   0  22   0     5579.63     6023.04    481.41 o 
   1  22   0      175.04       68.38    139.26 o 
   2  22   0     1648.29     1426.50    211.81 o 
   3  22   0       31.96       -6.63    136.96 o 
   4  22   0     1371.78     1267.65    208.46 o 
   5  22   0       50.04       27.64    145.90 o 
   6  22   0       32.01       -3.28    164.12 o 
   1  23   0     2266.21     2656.20    262.95 o 
   2  23   0      249.79      237.78    166.20 o 
   3  23   0      900.83      825.43    184.02 o 
   1   0   1        2.46        6.84      5.53 o 
   2   0   1     1287.45     1200.67     29.56 o 
   3   0   1       34.59      410.78     23.39 o 
   4   0   1        9.47       28.50     18.62 o 
   5   0   1       22.07      195.16     23.03 o 
   6   0   1      503.16      290.18     28.23 o 
   7   0   1     7253.82     7266.83    157.70 o 
   8   0   1     3029.46     2949.77     83.52 o 
   9   0   1     2755.06     2335.45     76.13 o 
  10   0   1     6163.22     5819.43    142.09 o 
  11   0   1      399.20      318.61     47.29 o 
  12   0   1     1674.09     1957.53     81.98 o 
  13   0   1        8.06      -66.56     44.37 o 
  14   0   1    11016.23    12465.20    279.67 o 
  15   0   1       74.63      168.90     59.54 o 
  16   0   1      833.55     1301.04    103.18 o 
  17   0   1      152.35       89.06     70.13 o 
  18   0   1     1123.78     1418.44    116.91 o 
  19   0   1      165.61      273.30     98.09 o 
  20   0   1       28.55      -67.85    139.10 o 
  21   0   1       12.51      118.55    164.37 o 
 -21   1   1       65.49      -86.81    109.37 o 
 -20   1   1       79.50      -42.00    109.73 o 
 -19   1   1      770.47      875.95    190.67 o 
 -18   1   1      273.54      128.76    106.11 o 
 -17   1   1     1134.02     1189.66     93.39 o 
 -16   1   1     2055.64     2342.91    109.05 o 
 -15   1   1     4248.43     4699.75    142.84 o 
 -14   1   1      103.54       85.95     53.70 o 
 -13   1   1     3441.68     3537.57    112.03 o 
 -12   1   1      419.91      489.52     55.65 o 
 -11   1   1     5642.93     5571.59    140.86 o 
 -10   1   1     1438.01     1320.11     79.36 o 
  -9   1   1    14030.16    13021.47    271.50 o 
  -8   1   1     2375.90     1903.28     65.37 o 
  -7   1   1     2015.81     1873.10     61.68 o 
  -6   1   1     3392.47     3818.09     90.66 o 
  -5   1   1     1982.35     1668.45     48.83 o 
  -4   1   1     1490.97     1778.80     49.28 o 
  -3   1   1     3009.44     3086.52     66.79 o 
  -2   1   1      693.67      484.18     19.80 o 
  -1   1   1     2506.81     2156.15     55.35 o 
   0   1   1       40.92       60.18     10.94 o 
   1   1   1     2466.47     2210.37     79.23 o 
   2   1   1      679.70      487.96     41.52 o 
   3   1   1     3002.14     3005.17     74.69 o 
   4   1   1     1556.41     1810.19     55.56 o 
   5   1   1     1895.62     1563.85     49.03 o 
   6   1   1     3306.21     3720.29     90.37 o 
   7   1   1     2408.62     2161.78     63.96 o 
   8   1   1     2464.62     2088.14     68.02 o 
   9   1   1    14163.59    13243.41    274.09 o 
  10   1   1     1378.66     1308.98     67.17 o 
  11   1   1     5447.15     5557.26    141.33 o 
  12   1   1      402.02      524.55     56.32 o 
  13   1   1     3621.37     3606.21    125.10 o 
  14   1   1       94.89       34.84     59.42 o 
  15   1   1     3997.00     4699.75    156.72 o 
  16   1   1     2123.49     2367.70    121.72 o 
  17   1   1     1207.89     1209.58    132.04 o 
  18   1   1      276.04      180.45     89.18 o 
  19   1   1      772.32      648.23    158.46 o 
  20   1   1       64.23       87.53    154.73 o 
  21   1   1       93.49       98.73    160.50 o 
 -21   2   1      171.71      -35.56    155.91 o 
 -20   2   1      275.01      117.78    119.94 o 
 -19   2   1      122.00      162.22    114.22 o 
 -18   2   1      134.19       42.55    109.89 o 
 -17   2   1      287.09      312.10    107.10 o 
 -16   2   1     5001.63     5187.35    190.88 o 
 -15   2   1      816.47      996.34    102.91 o 
 -14   2   1      479.94      592.15     75.49 o 
 -13   2   1      865.68     1002.04     94.00 o 
 -12   2   1     7965.43     7919.18    188.97 o 
 -11   2   1     4881.83     4835.48    126.95 o 
 -10   2   1     6080.47     5663.93    138.34 o 
  -9   2   1     1774.91     1356.98     63.21 o 
  -8   2   1     6453.37     5998.91    144.84 o 
  -7   2   1      525.15      782.87     49.32 o 
  -6   2   1     1483.82     1051.91     64.94 o 
  -5   2   1     1956.05     1529.82     53.49 o 
  -4   2   1     4263.31     5134.07    121.45 o 
  -3   2   1     8190.41     8429.56    166.14 o 
  -2   2   1     1759.67     1366.91     50.34 o 
  -1   2   1      332.09      234.66     19.85 o 
   0   2   1       89.30       15.91     10.25 o 
   1   2   1      320.53      287.27     20.89 o 
   2   2   1     1620.72     1251.69    101.20 o 
   3   2   1     8338.50     8483.63    240.91 o 
   4   2   1     4498.29     5212.58    137.09 o 
   5   2   1     1882.17     1479.52     59.37 o 
   6   2   1     1599.14     1092.68     52.62 o 
   7   2   1      529.31      865.84     56.02 o 
   8   2   1     7344.77     6991.52    163.62 o 
   9   2   1     1876.95     1398.77     70.67 o 
  10   2   1     5944.71     5483.52    151.06 o 
  11   2   1     4840.71     4692.10    160.13 o 
  12   2   1     8084.07     8405.03    241.97 o 
  13   2   1      852.30      834.44     86.93 o 
  14   2   1      344.40      413.38     79.65 o 
  15   2   1      848.05     1023.02    102.82 o 
  16   2   1     4956.31     4991.20    189.26 o 
  17   2   1      286.93      299.97    113.97 o 
  18   2   1      157.24      155.34     89.56 o 
  19   2   1      101.12      203.56    113.35 o 
  20   2   1      285.40       30.09    146.99 o 
  21   2   1      135.52       38.43    159.66 o 
 -21   3   1      250.66      206.76    191.47 o 
 -20   3   1      203.71      195.51    139.25 o 
 -19   3   1       80.03      -88.92    101.37 o 
 -18   3   1      145.85      111.08    105.15 o 
 -17   3   1     1360.10     1279.36    217.74 o 
 -16   3   1      472.98      438.63     91.02 o 
 -15   3   1     1507.48     1917.87    126.75 o 
 -14   3   1      645.80      501.38     78.23 o 
 -13   3   1     2794.96     2925.27    125.60 o 
 -12   3   1      873.58     1098.63    125.55 o 
 -11   3   1     8844.72     9144.14    252.28 o 
 -10   3   1      377.12      464.35     54.17 o 
  -9   3   1     9298.86     9772.04    238.61 o 
  -8   3   1      800.93      812.94     57.42 o 
  -7   3   1     4152.54     3627.84    106.58 o 
  -6   3   1       31.43       -4.58     26.58 o 
  -5   3   1     2008.81     2342.55     76.75 o 
  -4   3   1     3300.13     3763.41    105.81 o 
  -3   3   1    18740.42    18200.03    419.86 o 
  -2   3   1      147.98      250.41     29.72 o 
  -1   3   1      374.43      281.62     39.30 o 
   0   3   1        0.37       11.36     14.49 o 
   1   3   1      372.09      293.53     27.52 o 
   2   3   1      160.73      232.40     62.91 o 
   3   3   1    18586.59    18358.56    601.50 o 
   4   3   1     3387.24     4011.03    148.55 o 
   5   3   1     2042.35     2367.17     79.04 o 
   6   3   1       44.93       22.47     26.58 o 
   7   3   1     4770.29     4251.73    123.61 o 
   8   3   1      867.11      974.36     68.48 o 
   9   3   1     9896.05    10649.62    274.10 o 
  10   3   1      366.39      475.93     62.46 o 
  11   3   1     8544.69     8818.01    249.43 o 
  12   3   1      876.94      989.42     86.13 o 
  13   3   1     2746.57     2864.49    127.77 o 
  14   3   1      655.29      648.16     86.33 o 
  15   3   1     1655.65     2211.89    136.06 o 
  16   3   1      466.30      500.49     91.95 o 
  17   3   1     1354.85     1769.32    136.60 o 
  18   3   1      133.32      224.17    102.77 o 
  19   3   1      103.84      103.73    106.11 o 
  20   3   1      194.59       83.12    126.11 o 
  21   3   1      240.72      251.64    246.17 o 
 -21   4   1      226.41      195.30    295.41 o 
 -20   4   1       55.52     -152.35    124.86 o 
 -19   4   1      124.06      105.07    147.70 o 
 -18   4   1       29.14       35.14    127.48 o 
 -17   4   1      586.06      769.90    130.21 o 
 -16   4   1     1326.54     1806.91    154.50 o 
 -15   4   1      232.01       94.03     70.01 o 
 -14   4   1     1715.20     1986.06    125.06 o 
 -13   4   1     2571.47     2523.50    122.77 o 
 -12   4   1    10435.43    10430.84    281.02 o 
 -11   4   1       10.09      -20.09     46.61 o 
 -10   4   1     3936.35     4128.80    140.61 o 
  -9   4   1      191.82      103.65     45.73 o 
  -8   4   1    15715.63    17306.88    422.55 o 
  -7   4   1      384.38      253.07     41.72 o 
  -6   4   1     8706.60     7486.44    198.24 o 
  -5   4   1     2810.78     2405.60     78.39 o 
  -4   4   1     3458.25     3484.12     99.47 o 
  -3   4   1     2163.10     2387.14     94.54 o 
  -2   4   1     1750.71     1519.73     64.27 o 
  -1   4   1       85.74       70.78     22.20 o 
   0   4   1        4.28       28.00     21.62 o 
   1   4   1       86.76       12.43     19.74 o 
   2   4   1     1753.53     1673.34    127.80 o 
   3   4   1     2089.65     2219.46    108.31 o 
   4   4   1     3366.62     3696.16    259.85 o 
   5   4   1     2879.87     2478.13    137.39 o 
   6   4   1     9171.10     8185.54    210.19 o 
   7   4   1      343.83      218.59     44.03 o 
   8   4   1    16060.38    17704.93    435.30 o 
   9   4   1      208.66      194.54     50.53 o 
  10   4   1     4245.10     4286.78    141.78 o 
  11   4   1       13.97      -53.61     43.31 o 
  12   4   1     9858.55     9390.13    276.08 o 
  13   4   1     2559.67     2550.27    123.22 o 
  14   4   1     1930.87     2193.89    185.56 o 
  15   4   1      207.58       96.98     74.39 o 
  16   4   1     1373.78     1443.21    122.52 o 
  17   4   1      639.47      814.73    107.18 o 
  18   4   1       67.75        0.78     98.46 o 
  19   4   1       96.99      -50.97    100.97 o 
  20   4   1       55.23      -88.36    123.31 o 
  21   4   1      263.71       16.41    235.23 o 
 -21   5   1       94.42      147.23    153.43 o 
 -20   5   1        3.96      -49.91    120.41 o 
 -19   5   1      876.97      557.02    159.04 o 
 -18   5   1      261.99      292.52    134.73 o 
 -17   5   1       80.28       57.79    119.17 o 
 -16   5   1      190.41      150.26     96.43 o 
 -15   5   1      885.26     1083.83    158.44 o 
 -14   5   1      195.06      205.07     74.35 o 
 -13   5   1     6159.71     6044.84    266.12 o 
 -12   5   1      304.52      341.77     75.76 o 
 -11   5   1     2250.40     2504.32    107.60 o 
 -10   5   1      750.22      637.97     66.51 o 
  -9   5   1     8358.78     8059.07    225.52 o 
  -8   5   1      561.95      512.07     55.22 o 
  -7   5   1    11596.71    12260.44    309.69 o 
  -6   5   1     1806.02     1649.14     68.27 o 
  -5   5   1     9968.05    10293.00    255.57 o 
  -4   5   1      851.44      709.47     39.79 o 
  -3   5   1      397.20      475.75     45.03 o 
  -2   5   1     6180.63     7066.83    177.70 o 
  -1   5   1     1008.01      980.25     52.95 o 
   0   5   1      527.74      705.20     38.30 o 
   1   5   1     1089.81      967.93     43.40 o 
   2   5   1     6075.02     6692.99    177.61 o 
   3   5   1      316.77      366.84     30.70 o 
   4   5   1      815.01      787.24     75.36 o 
   5   5   1    10357.45    10627.35    391.14 o 
   6   5   1     1799.55     1688.00     77.48 o 
   7   5   1    12019.29    12637.62    317.65 o 
   8   5   1      518.44      454.08     57.05 o 
   9   5   1     8791.05     8470.47    233.72 o 
  10   5   1      778.47      786.03     71.31 o 
  11   5   1     2140.79     2375.76    107.76 o 
  12   5   1      290.77      203.46     60.64 o 
  13   5   1     6022.59     5712.80    196.16 o 
  14   5   1      183.05      292.35     76.59 o 
  15   5   1     1080.66     1195.46    110.83 o 
  16   5   1      207.80      120.93    102.65 o 
  17   5   1       25.18     -137.73     93.10 o 
  18   5   1      280.11      361.79    142.50 o 
  19   5   1      912.78      699.16    165.12 o 
  20   5   1        3.79      -17.05    142.23 o 
  21   5   1       73.87     -103.94    229.76 o 
 -20   6   1       36.76     -108.22    133.08 o 
 -19   6   1      114.71       55.35    129.99 o 
 -18   6   1     1712.95     1740.28    281.73 o 
 -17   6   1      271.06      265.12    129.20 o 
 -16   6   1       25.38     -117.62    128.56 o 
 -15   6   1      276.06       89.51    111.38 o 
 -14   6   1     3131.97     3231.09    141.95 o 
 -13   6   1     1054.76      929.70    124.67 o 
 -12   6   1     4308.83     4550.84    159.07 o 
 -11   6   1     1810.61     1944.06     97.95 o 
 -10   6   1     2935.70     2961.06    130.28 o 
  -9   6   1     2002.08     2064.12    103.15 o 
  -8   6   1     8595.63     8648.11    233.10 o 
  -7   6   1     1626.51     1526.16     74.94 o 
  -6   6   1     5865.05     5993.89    192.94 o 
  -5   6   1     1256.64     1544.97     63.24 o 
  -4   6   1    11079.90    10201.06    293.43 o 
  -3   6   1     2294.35     2427.15     93.30 o 
  -2   6   1      291.46      429.36     38.19 o 
  -1   6   1      865.53      646.10     66.33 o 
   0   6   1      227.72      207.75     29.15 o 
   1   6   1      853.73      646.92     39.14 o 
   2   6   1      361.84      431.31     34.06 o 
   3   6   1     2209.48     2305.54     88.35 o 
   4   6   1    11101.80     9926.05    604.49 o 
   5   6   1     1192.23     1551.62    161.38 o 
   6   6   1     6145.05     6121.60    195.69 o 
   7   6   1     1681.44     1579.16     77.32 o 
   8   6   1     8910.77     8794.31    238.98 o 
   9   6   1     2059.37     2019.38    129.49 o 
  10   6   1     3112.28     3183.13    119.36 o 
  11   6   1     1829.68     1796.19    128.70 o 
  12   6   1     4356.69     4427.57    159.86 o 
  13   6   1     1044.07      882.45     92.79 o 
  14   6   1     3263.03     3512.18    146.09 o 
  15   6   1      290.28       78.83     74.73 o 
  16   6   1       60.46       67.32     76.36 o 
  17   6   1      281.54      496.87    265.32 o 
  18   6   1     1701.72     2611.64    555.26 o 
  19   6   1      143.21       85.02    137.81 o 
  20   6   1       21.26     -130.80    121.44 o 
 -20   7   1      250.86       64.58    138.61 o 
 -19   7   1      211.92      198.38    145.62 o 
 -18   7   1      118.29       26.21    129.54 o 
 -17   7   1     1387.91     1753.47    202.39 o 
 -16   7   1      173.51      106.92    127.48 o 
 -15   7   1      186.49       97.02    102.45 o 
 -14   7   1       21.98      -20.13     95.78 o 
 -13   7   1     8343.93     8272.51    270.83 o 
 -12   7   1      143.03      183.23     64.18 o 
 -11   7   1      456.04      506.78     87.65 o 
 -10   7   1      857.07     1074.75    115.22 o 
  -9   7   1     6179.91     6055.25    182.22 o 
  -8   7   1     4347.58     4642.67    157.40 o 
  -7   7   1     9044.84     8831.28    269.17 o 
  -6   7   1     2773.68     2881.50     97.80 o 
  -5   7   1     5979.52     5235.73    144.84 o 
  -4   7   1     4304.86     4316.93    148.38 o 
  -3   7   1     5765.81     7127.17    187.76 o 
  -2   7   1      521.17      428.90     38.73 o 
  -1   7   1     3017.11     3645.47    107.60 o 
   0   7   1      276.24      239.48     41.85 o 
   1   7   1     3009.22     3775.32    109.40 o 
   2   7   1      495.64      465.88     48.17 o 
   3   7   1     5853.92     7096.77    183.05 o 
   4   7   1     4219.16     4157.10    121.70 o 
   5   7   1     6012.59     5238.87    432.17 o 
   6   7   1     2664.40     2731.52    254.38 o 
   7   7   1     9216.79     8807.68    271.13 o 
   8   7   1     4470.30     4642.77    148.49 o 
   9   7   1     6080.59     5663.66    177.83 o 
  10   7   1      877.31      915.62     75.08 o 
  11   7   1      469.88      463.74     69.78 o 
  12   7   1      144.69      136.91     65.46 o 
  13   7   1     8556.22     8718.38    255.69 o 
  14   7   1       22.02      -96.44     64.29 o 
  15   7   1      139.37       99.21     87.26 o 
  16   7   1      181.74      330.37    133.08 o 
  17   7   1     1489.11     1804.65    309.08 o 
  18   7   1      131.65       23.40    122.14 o 
  19   7   1      150.46      -38.53    133.08 o 
  20   7   1      293.97      265.35    224.29 o 
 -20   8   1      105.39      -40.24    141.15 o 
 -19   8   1      305.91      528.99    165.12 o 
 -18   8   1       73.88      226.16    141.15 o 
 -17   8   1      132.78       65.16    127.48 o 
 -16   8   1     3515.48     2986.59    232.09 o 
 -15   8   1      364.91      505.75    137.28 o 
 -14   8   1       79.55      -42.63    102.02 o 
 -13   8   1      213.74      107.99     81.27 o 
 -12   8   1     7471.53     8172.94    289.37 o 
 -11   8   1      291.15      240.96     62.69 o 
 -10   8   1      260.55      233.61     56.07 o 
  -9   8   1     1135.00     1124.69     77.31 o 
  -8   8   1     6113.03     5678.25    172.00 o 
  -7   8   1     1938.67     1973.02    108.74 o 
  -6   8   1     3434.56     3931.90    120.31 o 
  -5   8   1     5437.74     5874.78    192.51 o 
  -4   8   1     3850.89     3330.68    108.71 o 
  -3   8   1     1960.10     2069.93     91.59 o 
  -2   8   1     2712.18     2802.62    108.96 o 
  -1   8   1       20.51       -6.51     29.90 o 
   0   8   1      454.25      449.41     45.39 o 
   1   8   1       18.53      -44.18     29.45 o 
   2   8   1     2842.27     3069.39     98.44 o 
   3   8   1     1912.10     2203.29    119.23 o 
   4   8   1     3963.79     3341.76    147.66 o 
   5   8   1     5260.02     5689.78    194.65 o 
   6   8   1     3423.93     3848.23    268.06 o 
   7   8   1     2025.24     2044.23     98.78 o 
   8   8   1     6319.71     5989.98    177.83 o 
   9   8   1     1134.40     1029.05     79.61 o 
  10   8   1      127.36       83.90     51.57 o 
  11   8   1      294.75      240.16     63.01 o 
  12   8   1     7664.12     8344.52    248.13 o 
  13   8   1      222.09      192.56     87.38 o 
  14   8   1       28.67     -103.54     69.03 o 
  15   8   1      375.23      404.82    135.39 o 
  16   8   1     3645.00     3457.68    232.09 o 
  17   8   1      112.83       35.39    126.95 o 
  18   8   1       42.95       14.64    131.35 o 
  19   8   1      347.12      328.03    156.34 o 
  20   8   1       97.98      246.93    151.00 o 
 -19   9   1       48.22      -31.17    188.73 o 
 -18   9   1      238.51      289.41    138.00 o 
 -17   9   1      553.46      755.33    191.47 o 
 -16   9   1      666.08      577.31    152.76 o 
 -15   9   1     2088.91     1970.95    206.92 o 
 -14   9   1      658.24      505.05    125.32 o 
 -13   9   1     1280.49     1466.98    175.72 o 
 -12   9   1      590.72      567.07     98.00 o 
 -11   9   1     4503.33     4376.98    180.25 o 
 -10   9   1     1083.28      993.60    100.43 o 
  -9   9   1      473.43      378.93     57.88 o 
  -8   9   1      780.89     1060.15     85.61 o 
  -7   9   1     5352.26     5199.26    179.29 o 
  -6   9   1      410.85      649.86     57.64 o 
  -5   9   1     2110.47     1568.96     81.22 o 
  -4   9   1     3441.49     3378.14    115.73 o 
  -3   9   1      191.61      449.76     52.90 o 
  -2   9   1      168.10       63.22     37.70 o 
  -1   9   1     2198.86     2110.70     82.04 o 
   0   9   1     1545.58     1243.73     65.65 o 
   1   9   1     2326.60     2468.21     89.45 o 
   2   9   1      176.52       92.58     37.43 o 
   3   9   1      241.14      440.30     56.85 o 
   4   9   1     3320.82     3335.22    109.33 o 
   5   9   1     2330.01     1890.90     80.10 o 
   6   9   1      453.49      516.34     74.43 o 
   7   9   1     5433.59     4811.17    229.55 o 
   8   9   1      782.23      913.00     80.42 o 
   9   9   1      371.04      188.93     56.87 o 
  10   9   1     1073.38      943.05     83.00 o 
  11   9   1     4781.01     4386.70    399.73 o 
  12   9   1      596.21      728.18    111.03 o 
  13   9   1     1209.71     1236.56    127.59 o 
  14   9   1      661.12      428.02    100.67 o 
  15   9   1     2159.56     2241.31    527.90 o 
  16   9   1      631.25      609.09    154.58 o 
  17   9   1      542.04      469.30    155.91 o 
  18   9   1      270.49      112.15    146.99 o 
  19   9   1       55.48     -144.20    199.67 o 
 -19  10   1       64.58     -162.21    133.08 o 
 -18  10   1      265.18      351.09    150.71 o 
 -17  10   1      281.96      104.24    139.10 o 
 -16  10   1      866.84      949.52    170.20 o 
 -15  10   1      341.14      305.04    137.28 o 
 -14  10   1      637.37      656.81    139.25 o 
 -13  10   1     1024.20     1272.10    174.07 o 
 -12  10   1     2260.63     2505.30    214.66 o 
 -11  10   1     2288.50     2705.96    163.30 o 
 -10  10   1     5828.26     5494.24    215.43 o 
  -9  10   1     1417.85     1409.81    109.43 o 
  -8  10   1     1325.48     1150.66    135.22 o 
  -7  10   1      139.56      153.35     44.96 o 
  -6  10   1     5663.13     6246.24    159.80 o 
  -5  10   1        1.09       48.61     44.23 o 
  -4  10   1      486.02      459.00     59.11 o 
  -3  10   1      919.27     1078.26     86.86 o 
  -2  10   1     2281.49     1925.54     82.49 o 
  -1  10   1       93.44      228.84     47.66 o 
   0  10   1      531.23      528.24     54.35 o 
   1  10   1       88.73      160.41     42.19 o 
   2  10   1     2487.25     2029.72     84.31 o 
   3  10   1      879.90     1134.19     69.32 o 
   4  10   1      410.36      413.60     50.06 o 
   5  10   1        0.40       45.22     49.33 o 
   6  10   1     5821.69     6476.34    225.02 o 
   7  10   1      117.95      146.58     63.32 o 
   8  10   1     1160.99     1078.27     92.21 o 
   9  10   1     1384.64     1533.68    105.02 o 
  10  10   1     6070.96     5643.25    222.08 o 
  11  10   1     2305.98     2457.47    147.79 o 
  12  10   1     2129.83     2336.16    143.49 o 
  13  10   1     1012.96     1232.82    128.00 o 
  14  10   1      740.13      480.88    140.83 o 
  15  10   1      334.18      725.01    180.53 o 
  16  10   1      868.22      954.13    216.09 o 
  17  10   1      313.94      155.00    145.02 o 
  18  10   1      265.71      189.77    137.28 o 
  19  10   1       60.41      101.20    188.73 o 
 -18  11   1      155.53       -4.72    140.83 o 
 -17  11   1      170.23      237.36    148.59 o 
 -16  11   1      248.60      130.35    135.22 o 
 -15  11   1     1127.55     1367.63    193.30 o 
 -14  11   1      217.19      273.77    128.51 o 
 -13  11   1      348.56      204.60    125.32 o 
 -12  11   1      351.64      237.06    121.80 o 
 -11  11   1      852.70     1008.83    175.89 o 
 -10  11   1     1458.81     1632.14    131.22 o 
  -9  11   1     4825.64     4230.79    226.27 o 
  -8  11   1     2397.58     2552.45    171.84 o 
  -7  11   1     1736.47     1485.12    132.14 o 
  -6  11   1      215.59      117.73     54.59 o 
  -5  11   1     7858.20     7021.75    203.13 o 
  -4  11   1     1002.91     1264.91     81.50 o 
  -3  11   1       64.40      129.59     49.52 o 
  -2  11   1     2005.90     2635.17    103.19 o 
  -1  11   1      627.25      709.58     64.29 o 
   0  11   1     1561.71     1464.63     78.88 o 
   1  11   1      714.59      822.21     76.59 o 
   2  11   1     1972.55     2286.34    127.73 o 
   3  11   1       24.48       52.68     43.15 o 
   4  11   1     1046.50     1062.36     70.16 o 
   5  11   1     7838.81     7354.73    252.63 o 
   6  11   1      183.51      164.22     65.19 o 
   7  11   1     1656.20     1564.30    122.02 o 
   8  11   1     2325.98     2253.75    131.63 o 
   9  11   1     4793.99     4675.32    344.64 o 
  10  11   1     1497.43     1697.51    137.75 o 
  11  11   1      951.81     1056.96    118.69 o 
  12  11   1      346.65      233.04     87.42 o 
  13  11   1      434.39      478.28    102.79 o 
  14  11   1      217.79      200.22    142.23 o 
  15  11   1     1176.35     1468.28    188.48 o 
  16  11   1      266.33      273.08    142.50 o 
  17  11   1      161.04       92.22    136.76 o 
  18  11   1      160.94      175.55    150.44 o 
 -18  12   1      462.89      932.35    361.05 o 
 -17  12   1       53.89      -83.10    131.35 o 
 -16  12   1      346.33      229.76    146.84 o 
 -15  12   1      416.44      548.47    156.63 o 
 -14  12   1     1486.47     2035.75    212.75 o 
 -13  12   1      503.52      254.84    147.70 o 
 -12  12   1      313.34      155.12    119.73 o 
 -11  12   1      574.45      621.63    133.90 o 
 -10  12   1     1719.56     2146.35    259.62 o 
  -9  12   1      305.99      501.70    128.57 o 
  -8  12   1     2175.07     2383.01    223.86 o 
  -7  12   1     3721.43     3446.33    161.52 o 
  -6  12   1     2627.21     2507.71    140.02 o 
  -5  12   1      402.40      286.29     72.64 o 
  -4  12   1     3622.35     3736.10    132.77 o 
  -3  12   1      382.17      378.44     59.58 o 
  -2  12   1      535.91      605.00     66.07 o 
  -1  12   1      172.93      230.96     54.35 o 
   0  12   1      351.74      286.99     67.12 o 
   1  12   1      172.90      216.36     52.40 o 
   2  12   1      635.84      581.29     64.85 o 
   3  12   1      388.20      516.23     70.27 o 
   4  12   1     3596.96     3917.10    168.31 o 
   5  12   1      437.87      551.36     80.77 o 
   6  12   1     2484.85     2211.77    125.36 o 
   7  12   1     3610.59     3569.18    163.80 o 
   8  12   1     2149.50     2169.49    167.08 o 
   9  12   1      332.80      290.94     87.60 o 
  10  12   1     1707.60     1931.18    169.76 o 
  11  12   1      573.45      440.14     94.71 o 
  12  12   1      418.63      377.20    101.17 o 
  13  12   1      503.42      353.13    129.54 o 
  14  12   1     1557.16     1831.51    423.96 o 
  15  12   1      432.61      416.71    145.02 o 
  16  12   1      344.82      343.15    148.89 o 
  17  12   1       54.24       49.76    141.15 o 
  18  12   1      463.17      523.89    251.64 o 
 -17  13   1      468.81      743.87    175.97 o 
 -16  13   1      113.13      202.70    150.44 o 
 -15  13   1      627.97      683.07    164.37 o 
 -14  13   1      157.34      -30.13    120.70 o 
 -13  13   1     3022.10     2853.82    243.70 o 
 -12  13   1      374.29      327.33    129.20 o 
 -11  13   1       83.44     -113.67    104.23 o 
 -10  13   1      319.05      300.70     92.88 o 
  -9  13   1     2397.42     2542.04    195.11 o 
  -8  13   1       26.85      -33.17     73.39 o 
  -7  13   1     2063.23     2281.03    153.43 o 
  -6  13   1     1532.85     1910.72    141.85 o 
  -5  13   1     1992.99     2128.94    143.02 o 
  -4  13   1      158.44      190.60     75.38 o 
  -3  13   1     2899.31     3046.70    118.60 o 
  -2  13   1      181.47      139.33     53.74 o 
  -1  13   1      730.24      765.79     71.94 o 
   0  13   1       15.54      -67.41     44.94 o 
   1  13   1      704.64      673.34     70.06 o 
   2  13   1      181.58      103.67     63.87 o 
   3  13   1     3037.83     2832.06    141.25 o 
   4  13   1      169.19      212.24     76.93 o 
   5  13   1     1950.53     2243.57    149.08 o 
   6  13   1     1469.44     1676.24    201.68 o 
   7  13   1     1984.12     2294.14    155.26 o 
   8  13   1       22.85       72.76     79.39 o 
   9  13   1     2359.43     2648.71    162.47 o 
  10  13   1      300.99       58.28     81.98 o 
  11  13   1      112.42       -8.71     66.38 o 
  12  13   1      381.80      184.94     93.80 o 
  13  13   1     3176.05     2990.71    243.33 o 
  14  13   1      163.96      240.70    135.39 o 
  15  13   1      552.66      506.58    194.20 o 
  16  13   1      120.66      177.79    135.39 o 
  17  13   1      499.62      574.40    162.47 o 
 -17  14   1        6.43     -166.08    129.20 o 
 -16  14   1      816.22      846.87    177.94 o 
 -15  14   1      118.30       69.75    131.35 o 
 -14  14   1      142.88      155.02    303.61 o 
 -13  14   1       44.41      -64.84    103.59 o 
 -12  14   1     3443.74     3365.16    211.28 o 
 -11  14   1       38.95       -8.29     76.77 o 
 -10  14   1       32.42      -61.93     80.42 o 
  -9  14   1      160.47      197.98     92.16 o 
  -8  14   1     3587.09     3561.81    173.65 o 
  -7  14   1       53.61      -84.98     75.43 o 
  -6  14   1     1506.15     1732.09    139.32 o 
  -5  14   1      966.56      920.02    127.88 o 
  -4  14   1     1740.43     1848.38    136.23 o 
  -3  14   1      595.76      420.47     84.51 o 
  -2  14   1      381.44      333.67     84.41 o 
  -1  14   1      204.37      179.68     58.77 o 
   0  14   1        6.40      -87.65     58.43 o 
   1  14   1      199.93       75.41     71.61 o 
   2  14   1      388.30      490.63     88.98 o 
   3  14   1      616.74      433.92     92.16 o 
   4  14   1     1808.84     1977.74    140.78 o 
   5  14   1      939.29      734.09    119.67 o 
   6  14   1     1382.61     1258.64    121.76 o 
   7  14   1       62.55      -47.59     72.07 o 
   8  14   1     3601.85     3667.38    191.62 o 
   9  14   1      156.36       51.45     82.43 o 
  10  14   1       21.26      -82.70     76.21 o 
  11  14   1       40.47     -100.72     67.14 o 
  12  14   1     3644.63     3337.34    180.84 o 
  13  14   1       43.23        9.96     86.52 o 
  14  14   1      123.45       59.11    129.20 o 
  15  14   1      123.99       49.81    129.20 o 
  16  14   1      802.48      437.51    162.33 o 
  17  14   1        8.08        7.29    164.12 o 
 -16  15   1       75.34       11.25    137.28 o 
 -15  15   1      573.31      603.94    154.15 o 
 -14  15   1      101.42      -86.07     93.26 o 
 -13  15   1      107.19       96.35    100.76 o 
 -12  15   1      135.54      -16.84    108.21 o 
 -11  15   1     2403.15     3290.87    208.40 o 
 -10  15   1       98.42       82.58    112.06 o 
  -9  15   1      619.16      487.88    117.57 o 
  -8  15   1       84.12      142.91     90.16 o 
  -7  15   1     3181.32     2909.06    176.95 o 
  -6  15   1      327.29      212.01     87.06 o 
  -5  15   1      908.18      936.78    113.70 o 
  -4  15   1      345.18      308.64     88.40 o 
  -3  15   1      203.97      185.90     82.90 o 
  -2  15   1      167.76       78.58     80.76 o 
  -1  15   1      416.34      287.39     84.41 o 
   0  15   1      653.06      709.03     95.77 o 
   1  15   1      445.12      397.12     83.65 o 
   2  15   1      167.57       77.94     81.77 o 
   3  15   1      203.19      184.94     82.43 o 
   4  15   1      358.92      357.15     94.75 o 
   5  15   1      896.02     1092.11    122.17 o 
   6  15   1      343.07      227.20     95.34 o 
   7  15   1     3055.10     3082.38    164.98 o 
   8  15   1       77.92       87.33     84.35 o 
   9  15   1      589.03      574.98    105.49 o 
  10  15   1       88.31      -45.57     80.13 o 
  11  15   1     2560.77     2900.61    174.10 o 
  12  15   1      135.04       -6.83     91.48 o 
  13  15   1      133.58      206.65    136.30 o 
  14  15   1      106.69      -41.66    124.61 o 
  15  15   1      584.53      305.23    150.27 o 
  16  15   1       71.12     -144.44    129.54 o 
 -15  16   1      156.36      -11.58    128.81 o 
 -14  16   1      333.09      260.50    128.14 o 
 -13  16   1      225.14      148.15    104.36 o 
 -12  16   1      218.07       83.53     98.18 o 
 -11  16   1       65.81      -89.42     92.31 o 
 -10  16   1     3565.57     3710.25    193.20 o 
  -9  16   1      241.10      191.22     90.32 o 
  -8  16   1      890.81     1072.11    123.10 o 
  -7  16   1       28.33       49.79     87.06 o 
  -6  16   1     2301.58     2017.89    156.00 o 
  -5  16   1      398.76      307.94     94.33 o 
  -4  16   1      217.76      251.08     91.35 o 
  -3  16   1      168.61      141.97     83.65 o 
  -2  16   1      140.07      -43.87    102.02 o 
  -1  16   1      344.09      205.56    113.67 o 
   0  16   1       71.31       67.06    103.59 o 
   1  16   1      332.61      270.84    113.67 o 
   2  16   1      168.76      156.03     82.03 o 
   3  16   1      175.58      226.11     81.63 o 
   4  16   1      187.31       82.18     84.01 o 
   5  16   1      410.03      466.90    101.90 o 
   6  16   1     2295.35     2414.79    168.77 o 
   7  16   1       20.46       64.62     75.67 o 
   8  16   1      740.24      977.49    202.03 o 
   9  16   1      222.65      162.96     93.65 o 
  10  16   1     3708.94     3830.20    194.22 o 
  11  16   1       62.89      -77.58     87.10 o 
  12  16   1      217.63      196.36    105.90 o 
  13  16   1      225.04      116.27    128.51 o 
  14  16   1      387.09      385.10    259.85 o 
  15  16   1      144.85      140.79    146.38 o 
 -14  17   1       79.53      133.04    143.17 o 
 -13  17   1      317.71      118.29    112.50 o 
 -12  17   1      142.57      107.76    109.64 o 
 -11  17   1      387.98      223.64    108.67 o 
 -10  17   1       29.84     -127.83     88.54 o 
  -9  17   1     4208.22     4494.82    214.63 o 
  -8  17   1      269.10      275.35    102.33 o 
  -7  17   1      399.92      304.70    105.09 o 
  -6  17   1      135.13       84.30     88.42 o 
  -5  17   1      633.72      648.87    115.70 o 
  -4  17   1      299.98      108.95    166.85 o 
  -3  17   1       47.91      -45.26    106.32 o 
  -2  17   1      899.93      505.06    136.96 o 
  -1  17   1       80.60      -24.47    110.19 o 
   0  17   1      388.19      226.89    113.67 o 
   1  17   1       73.89       96.52    107.48 o 
   2  17   1      894.24      957.24    382.94 o 
   3  17   1       68.41      -18.07     91.94 o 
   4  17   1      304.14      239.40     97.81 o 
   5  17   1      633.07      684.92    147.25 o 
   6  17   1      137.28      -32.70     89.45 o 
   7  17   1      344.55      236.73     99.60 o 
   8  17   1      248.01      254.59    106.11 o 
   9  17   1     4267.30     4243.53    207.29 o 
  10  17   1       35.30      -15.72     92.03 o 
  11  17   1      405.34      222.80    111.39 o 
  12  17   1      137.34      123.92    139.50 o 
  13  17   1      331.70      536.11    158.60 o 
  14  17   1       73.81     -162.16    108.10 o 
 -13  18   1      171.29      239.68    116.24 o 
 -12  18   1      400.38      274.91    113.20 o 
 -11  18   1      217.20      236.48    117.85 o 
 -10  18   1      760.06      696.52    130.65 o 
  -9  18   1      139.21       85.88    101.33 o 
  -8  18   1     3200.27     3497.58    192.51 o 
  -7  18   1      416.73      467.48    112.88 o 
  -6  18   1      148.93      177.61    101.18 o 
  -5  18   1       88.16     -155.38    103.59 o 
  -4  18   1      387.59      135.48    123.60 o 
  -3  18   1      293.84       84.66    121.44 o 
  -2  18   1        3.21        3.99    114.06 o 
  -1  18   1       60.06      -53.55    109.79 o 
   0  18   1      102.09      227.03    123.78 o 
   1  18   1       61.56      -32.82    108.10 o 
   2  18   1        0.90     -150.86    100.57 o 
   3  18   1      286.60      218.02    131.35 o 
   4  18   1      396.97      231.23    129.54 o 
   5  18   1       92.12       56.25     91.35 o 
   6  18   1      120.83      137.45     93.01 o 
   7  18   1      396.37      313.91    110.22 o 
   8  18   1     3216.41     3473.04    192.86 o 
   9  18   1      152.78       19.33     93.83 o 
  10  18   1      746.66      581.25    123.05 o 
  11  18   1      210.75      175.78    108.06 o 
  12  18   1      425.75      323.52    164.12 o 
  13  18   1      170.17      393.25    148.40 o 
 -12  19   1      169.78      169.47    109.49 o 
 -11  19   1      280.93      154.10    111.25 o 
 -10  19   1      256.68      109.55    108.34 o 
  -9  19   1     1066.79      876.50    137.51 o 
  -8  19   1       87.69      133.84    107.55 o 
  -7  19   1     1276.47     1098.35    179.09 o 
  -6  19   1      227.17      -41.33    150.44 o 
  -5  19   1       95.21     -156.34    104.23 o 
  -4  19   1       49.71      -82.64    107.48 o 
  -3  19   1      506.80      555.96    216.09 o 
  -2  19   1        0.62     -118.56    106.32 o 
  -1  19   1       85.60      165.03    126.95 o 
   0  19   1        9.06       54.18    125.82 o 
   1  19   1       74.63       18.98    123.60 o 
   2  19   1        0.78      -40.50    119.17 o 
   3  19   1      504.52      548.49    154.58 o 
   4  19   1       42.67      -79.59    119.73 o 
   5  19   1       53.81     -125.54    110.18 o 
   6  19   1      212.23      180.91    169.59 o 
   7  19   1     1276.49     1673.72    251.64 o 
   8  19   1       99.24      160.19    106.18 o 
   9  19   1     1070.53     1255.44    153.01 o 
  10  19   1      242.56      122.29    111.68 o 
  11  19   1      291.29      388.14    213.35 o 
  12  19   1      172.83      105.38    143.21 o 
 -10  20   1      216.81      144.97    146.99 o 
  -9  20   1      119.66       -9.06    128.51 o 
  -8  20   1      549.85      431.76    202.41 o 
  -7  20   1      106.75       65.65    119.92 o 
  -6  20   1      243.04      194.69    128.81 o 
  -5  20   1      534.81      356.85    149.53 o 
  -4  20   1      148.97      108.41    136.30 o 
  -3  20   1      100.51      -53.47    119.73 o 
  -2  20   1      250.06      222.75    216.09 o 
  -1  20   1       41.13       46.42    131.35 o 
   0  20   1       17.69      123.09    127.65 o 
   1  20   1       39.64      -24.43    115.85 o 
   2  20   1      240.32      178.63    139.10 o 
   3  20   1      109.35      -87.88    119.73 o 
   4  20   1      153.65     -130.27    164.12 o 
   5  20   1      513.67      316.39    140.20 o 
   6  20   1      246.94      -13.55    129.54 o 
   7  20   1      119.31      -62.25    124.86 o 
   8  20   1      561.65      504.41    158.83 o 
   9  20   1      107.18       88.79    110.28 o 
  10  20   1      210.96      246.53    183.26 o 
  -9  21   1      142.15       70.29    138.00 o 
  -8  21   1       25.85       24.50    136.96 o 
  -7  21   1      146.40      136.76    144.09 o 
  -6  21   1       26.19     -161.38    172.32 o 
  -5  21   1      170.59      131.52    139.10 o 
  -4  21   1       86.38       21.01    145.02 o 
  -3  21   1      163.05       55.98    140.83 o 
  -2  21   1       25.16      -72.97    131.35 o 
  -1  21   1      261.69      401.48    232.50 o 
   0  21   1       51.66      134.51    140.83 o 
   1  21   1      267.47      324.37    158.64 o 
   2  21   1       27.45     -101.45    127.48 o 
   3  21   1      159.62      -75.87    133.41 o 
   4  21   1       80.91     -122.87    121.80 o 
   5  21   1      204.72     -128.77    124.61 o 
   6  21   1       28.02      -23.10    153.17 o 
   7  21   1      162.45       -6.53    138.61 o 
   8  21   1       20.66       -7.03    121.80 o 
   9  21   1      150.96       99.13    123.31 o 
  -6  22   1      268.48       35.04    152.76 o 
  -5  22   1       60.53     -119.68    150.44 o 
  -4  22   1       97.51     -133.91    243.44 o 
  -3  22   1       63.97      -96.04    136.70 o 
  -2  22   1      262.19      279.79    157.72 o 
  -1  22   1       10.81     -207.17    254.38 o 
   0  22   1      303.14      253.83    467.73 o 
   1  22   1       10.65      402.58    160.22 o 
   2  22   1      256.81      244.37    152.76 o 
   3  22   1       59.45     -154.95    180.53 o 
   4  22   1       82.63        3.59    133.90 o 
   5  22   1       64.13     -141.08    137.28 o 
   6  22   1      308.96      321.07    161.38 o 
  -3  23   1       80.97      -60.74    150.27 o 
  -2  23   1      141.54      -54.43    151.88 o 
  -1  23   1      126.17      357.11    169.59 o 
   0  23   1      151.39      384.20    174.45 o 
   1  23   1      116.22      146.80    180.53 o 
   2  23   1      136.31      -44.13    140.63 o 
   3  23   1       69.18        9.07    194.20 o 
   0   0   2       83.01        5.47     16.41 o 
   1   0   2       76.57       19.15     13.68 o 
   2   0   2      208.22      317.62     23.84 o 
   3   0   2      341.98      229.99     20.24 o 
   4   0   2      264.92      257.69     27.56 o 
   5   0   2        6.06      -20.93     17.37 o 
   6   0   2     1673.88     1416.83     48.05 o 
   7   0   2      565.05      632.77     46.21 o 
   8   0   2       14.40      -33.26     26.21 o 
   9   0   2      411.75      451.85     44.79 o 
  10   0   2      132.29      137.06     37.57 o 
  11   0   2     3413.30     3588.74    105.34 o 
  12   0   2      203.21      262.09     47.82 o 
  13   0   2      871.82      850.45     77.98 o 
  14   0   2      421.67      471.57     72.10 o 
  15   0   2      655.43      838.71     86.29 o 
  16   0   2      522.55      696.62    103.95 o 
  17   0   2      247.32      376.74     82.41 o 
  18   0   2       52.14      161.17     92.39 o 
  19   0   2      402.50      453.30    121.04 o 
  20   0   2      127.60       58.30    140.83 o 
  21   0   2       48.30      -35.22    154.58 o 
 -21   1   2        8.88     -154.09    102.73 o 
 -20   1   2      194.79       11.33    132.72 o 
 -19   1   2       16.74       56.39    105.09 o 
 -18   1   2      431.05      358.16     98.50 o 
 -17   1   2       26.02       94.85     79.29 o 
 -16   1   2      243.16      415.51     77.51 o 
 -15   1   2       24.39       66.45     55.69 o 
 -14   1   2     1030.51     1107.25     79.98 o 
 -13   1   2      145.04       63.85     47.95 o 
 -12   1   2     2244.89     2343.34     89.48 o 
 -11   1   2      511.96      517.87     51.73 o 
 -10   1   2     3575.30     3112.88     92.86 o 
  -9   1   2      638.66      762.32     68.50 o 
  -8   1   2      551.08      542.60     41.87 o 
  -7   1   2      537.87      503.56     35.93 o 
  -6   1   2       13.94       -8.59     19.76 o 
  -5   1   2      731.84      818.36     35.74 o 
  -4   1   2      517.02      538.79     48.92 o 
  -3   1   2       14.65       41.96     14.03 o 
  -2   1   2       98.63       81.20     13.54 o 
  -1   1   2        2.96       -3.62     10.80 o 
   0   1   2       27.34      -27.11     18.08 o 
   1   1   2        5.19       -2.19     11.26 o 
   2   1   2       94.11      102.34     18.42 o 
   3   1   2       17.07       26.60     21.66 o 
   4   1   2      504.42      505.23     34.97 o 
   5   1   2      729.32      752.68     40.88 o 
   6   1   2       29.10       -9.71     22.45 o 
   7   1   2      525.05      524.32     42.84 o 
   8   1   2      597.67      592.38     49.58 o 
   9   1   2      646.48      737.72     79.95 o 
  10   1   2     3521.54     3249.36    105.93 o 
  11   1   2      502.94      517.42     56.22 o 
  12   1   2     2334.53     2407.49     97.60 o 
  13   1   2      146.27      139.05     60.40 o 
  14   1   2      895.41      859.48    103.45 o 
  15   1   2       23.83      115.47     64.70 o 
  16   1   2      238.35      322.87     74.74 o 
  17   1   2       27.99       66.17     78.53 o 
  18   1   2      440.76      625.75    105.67 o 
  19   1   2       15.71      -14.58    107.55 o 
  20   1   2      209.30      201.44    152.47 o 
  21   1   2        8.19     -208.64    139.10 o 
 -21   2   2       68.11       -4.66    140.63 o 
 -20   2   2       98.04      106.68    254.38 o 
 -19   2   2      258.49      220.38    110.18 o 
 -18   2   2       47.12      -83.75     93.24 o 
 -17   2   2      549.30      652.90    183.55 o 
 -16   2   2      455.42      516.70     96.85 o 
 -15   2   2      290.00      392.64    116.40 o 
 -14   2   2       72.50      167.10     62.68 o 
 -13   2   2     1296.23     1240.84     88.57 o 
 -12   2   2      379.20      476.47     55.90 o 
 -11   2   2     1609.29     1643.97     73.71 o 
 -10   2   2      287.70      374.74     45.32 o 
  -9   2   2     2021.34     2273.99     73.28 o 
  -8   2   2     1322.57     1187.88     59.53 o 
  -7   2   2      926.63      816.86     49.97 o 
  -6   2   2       88.02       41.12     23.72 o 
  -5   2   2      688.72      603.50     39.01 o 
  -4   2   2      148.68      131.67     29.90 o 
  -3   2   2      617.32      607.55     35.11 o 
  -2   2   2       24.21      -23.69     15.79 o 
  -1   2   2      299.35      161.16     21.62 o 
   0   2   2       66.12       28.94     10.41 o 
   1   2   2      297.79      194.66     42.01 o 
   2   2   2       32.93       68.56     28.82 o 
   3   2   2      613.95      663.34     46.25 o 
   4   2   2      138.21      113.06     31.58 o 
   5   2   2      623.66      632.74     44.03 o 
   6   2   2       81.93       12.25     27.15 o 
   7   2   2     1060.29     1038.61     62.11 o 
   8   2   2     1330.48     1285.91     75.03 o 
   9   2   2     2022.42     2042.33     90.74 o 
  10   2   2      296.33      372.54     59.09 o 
  11   2   2     1576.25     1797.02     95.36 o 
  12   2   2      381.15      566.46     71.06 o 
  13   2   2     1344.41     1376.77    106.20 o 
  14   2   2       68.76       51.91     66.64 o 
  15   2   2      218.39      270.56     79.65 o 
  16   2   2      463.71      587.62    126.20 o 
  17   2   2      625.24      921.74    107.52 o 
  18   2   2       46.81      -12.18     79.81 o 
  19   2   2      235.82      231.16    118.91 o 
  20   2   2       96.37       64.87    150.27 o 
  21   2   2       83.56       95.73    166.33 o 
 -21   3   2        2.22     -112.15    199.67 o 
 -20   3   2       52.30      -30.95    128.51 o 
 -19   3   2       47.42     -160.12    120.70 o 
 -18   3   2      182.55      338.63    116.24 o 
 -17   3   2      140.99      161.71    103.59 o 
 -16   3   2      251.39      436.07    108.67 o 
 -15   3   2      203.90      235.34     75.85 o 
 -14   3   2      383.89      443.53     70.47 o 
 -13   3   2     1033.24     1124.42     86.32 o 
 -12   3   2     2160.89     2127.52     99.17 o 
 -11   3   2      235.81      143.52     46.80 o 
 -10   3   2     1576.71     1592.67     76.96 o 
  -9   3   2     1381.37     1483.50     73.48 o 
  -8   3   2     1273.96     1406.28    109.45 o 
  -7   3   2      202.86      227.36     35.88 o 
  -6   3   2      128.41       87.31     43.24 o 
  -5   3   2      698.47      847.36     41.85 o 
  -4   3   2      472.03      415.23     29.36 o 
  -3   3   2     1626.19     1301.08     50.40 o 
  -2   3   2      308.81      361.03     34.45 o 
  -1   3   2      275.56      277.53     29.37 o 
   0   3   2      353.77      401.68     30.42 o 
   1   3   2      303.90      249.61     28.98 o 
   2   3   2      300.08      285.03     31.15 o 
   3   3   2     1618.58     1327.17    136.76 o 
   4   3   2      447.85      461.77     46.25 o 
   5   3   2      664.74      900.73     54.48 o 
   6   3   2      124.72       69.82     28.39 o 
   7   3   2      203.34      182.01     40.34 o 
   8   3   2     1381.30     1490.09     84.49 o 
   9   3   2     1419.95     1463.39     83.84 o 
  10   3   2     1589.50     1540.17     88.60 o 
  11   3   2      246.95      334.16     60.20 o 
  12   3   2     2140.24     2134.00    107.82 o 
  13   3   2      998.47     1121.62    106.60 o 
  14   3   2      450.21      461.31     80.66 o 
  15   3   2      218.10      304.08     80.42 o 
  16   3   2      291.28      274.65     84.19 o 
  17   3   2      137.08      132.68     81.31 o 
  18   3   2      169.74      207.68     94.56 o 
  19   3   2       44.68     -145.23     96.82 o 
  20   3   2       41.95      -52.79    194.20 o 
  21   3   2        1.23       65.65    218.82 o 
 -21   4   2      192.98      270.79    162.47 o 
 -20   4   2       11.71       55.26    132.41 o 
 -19   4   2      231.88      219.04    144.71 o 
 -18   4   2      141.11       24.57    194.20 o 
 -17   4   2      756.04      834.57    132.58 o 
 -16   4   2       49.62      119.71     90.81 o 
 -15   4   2      689.72      625.86    113.61 o 
 -14   4   2      718.10      740.34    109.75 o 
 -13   4   2     1260.75     1432.33    104.64 o 
 -12   4   2       20.84       99.96     56.34 o 
 -11   4   2     1175.53     1269.11     85.44 o 
 -10   4   2      257.98      203.01     50.91 o 
  -9   4   2     1716.45     1746.47    114.49 o 
  -8   4   2     1557.73     1466.55     75.17 o 
  -7   4   2      641.30      802.89     58.01 o 
  -6   4   2       59.15      -33.93     24.82 o 
  -5   4   2        7.81      -13.32     23.76 o 
  -4   4   2     1730.65     1705.15     78.17 o 
  -3   4   2     1741.90     1697.17     72.21 o 
  -2   4   2      878.81      951.74     55.50 o 
  -1   4   2       21.50      -14.54     19.82 o 
   0   4   2      161.86      155.06     25.27 o 
   1   4   2       21.77       -2.34     26.93 o 
   2   4   2      897.02      835.53     54.62 o 
   3   4   2     1707.00     1693.36    207.88 o 
   4   4   2     1686.24     1673.06    180.53 o 
   5   4   2        4.20       -0.71     33.59 o 
   6   4   2       56.20       29.21     31.64 o 
   7   4   2      615.11      771.43     61.40 o 
   8   4   2     1586.16     1548.99     86.86 o 
   9   4   2     1826.26     1774.92     85.88 o 
  10   4   2      261.66      242.15     54.60 o 
  11   4   2     1082.04     1241.89     90.04 o 
  12   4   2       18.55      111.59     59.47 o 
  13   4   2     1256.62     1197.39    101.70 o 
  14   4   2      723.25      662.98     83.50 o 
  15   4   2      815.41      814.09    102.65 o 
  16   4   2       43.80        4.19     75.33 o 
  17   4   2      640.36      563.11     98.57 o 
  18   4   2      136.14      108.92     95.54 o 
  19   4   2      283.41      144.02    108.34 o 
  20   4   2       10.39      -65.65    191.47 o 
  21   4   2      166.53     -191.47    191.47 o 
 -20   5   2       84.23      108.60    140.63 o 
 -19   5   2       29.61      -16.97    132.41 o 
 -18   5   2      155.25      144.97    139.26 o 
 -17   5   2       69.42       56.53    115.85 o 
 -16   5   2      595.71      396.02    133.08 o 
 -15   5   2      278.09      241.10     92.31 o 
 -14   5   2      957.96      935.62     97.58 o 
 -13   5   2      894.13     1076.37     93.92 o 
 -12   5   2      823.65      946.50     84.95 o 
 -11   5   2      404.20      333.07     59.44 o 
 -10   5   2     1604.31     1618.79     89.14 o 
  -9   5   2      567.85      490.47     57.57 o 
  -8   5   2      517.70      489.31     55.98 o 
  -7   5   2      203.57      221.10     39.03 o 
  -6   5   2      715.39      758.43     50.53 o 
  -5   5   2     1317.21     1477.96     60.29 o 
  -4   5   2      232.87      216.31     27.46 o 
  -3   5   2      550.35      473.03     44.78 o 
  -2   5   2      795.43      765.11     50.41 o 
  -1   5   2      721.43      756.60     41.72 o 
   0   5   2        7.40       10.56     22.20 o 
   1   5   2      753.39      776.10     41.33 o 
   2   5   2      784.04      686.41     51.15 o 
   3   5   2      559.91      541.03     48.28 o 
   4   5   2      244.93      245.68     58.02 o 
   5   5   2     1273.73     1373.78     96.71 o 
   6   5   2      699.56      773.02     75.68 o 
   7   5   2      225.36      194.17     50.53 o 
   8   5   2      478.64      537.90     59.37 o 
   9   5   2      574.78      512.86     59.95 o 
  10   5   2     1647.91     1870.74     93.96 o 
  11   5   2      410.49      399.38     64.72 o 
  12   5   2      757.49      713.89     82.52 o 
  13   5   2      922.50     1149.38    110.71 o 
  14   5   2     1080.15     1178.42    108.04 o 
  15   5   2      269.19      129.06     75.69 o 
  16   5   2      500.64      312.07     86.79 o 
  17   5   2       66.36       25.91     78.50 o 
  18   5   2      191.23      210.83    106.11 o 
  19   5   2       30.31     -155.72    103.82 o 
  20   5   2       88.14      -98.47    191.47 o 
 -20   6   2      268.59      135.26    136.44 o 
 -19   6   2      133.74      213.35    144.71 o 
 -18   6   2      351.24      458.83    151.00 o 
 -17   6   2      112.16      126.92    142.23 o 
 -16   6   2      331.48      515.03    139.26 o 
 -15   6   2      708.24      736.37    155.91 o 
 -14   6   2       31.50      -42.21     80.56 o 
 -13   6   2      895.52      987.39     93.94 o 
 -12   6   2       54.39      140.56     61.18 o 
 -11   6   2      818.86     1036.63     81.38 o 
 -10   6   2      618.07      587.62     66.31 o 
  -9   6   2      656.25      625.40     63.07 o 
  -8   6   2      608.15      534.66     55.65 o 
  -7   6   2     1107.74      998.19    111.28 o 
  -6   6   2     1368.59     1383.66     82.12 o 
  -5   6   2      601.69      667.39     69.48 o 
  -4   6   2      495.75      599.97     60.80 o 
  -3   6   2      236.67      253.89     76.84 o 
  -2   6   2      895.98      799.26     60.17 o 
  -1   6   2      117.08       78.66     41.06 o 
   0   6   2      593.88      426.20     35.90 o 
   1   6   2      116.89       98.96     25.61 o 
   2   6   2      913.31      805.48    138.28 o 
   3   6   2      240.34      195.55     42.60 o 
   4   6   2      473.29      472.26     53.90 o 
   5   6   2      603.80      722.66     84.84 o 
   6   6   2     1335.09     1429.17    108.10 o 
   7   6   2     1133.56     1114.91     72.91 o 
   8   6   2      622.86      524.27     61.32 o 
   9   6   2      688.20      663.05     65.09 o 
  10   6   2      629.45      681.16     67.21 o 
  11   6   2      808.49      893.66     83.26 o 
  12   6   2       53.90      -15.71     61.66 o 
  13   6   2      991.37      919.38     95.30 o 
  14   6   2       37.83       58.61     69.62 o 
  15   6   2      650.06      566.04     91.95 o 
  16   6   2      321.33      365.38     89.95 o 
  17   6   2      154.07      289.16    164.12 o 
  18   6   2      359.08      716.54    300.88 o 
  19   6   2      114.28      -43.76    121.44 o 
  20   6   2      259.87       10.39    132.41 o 
 -20   7   2       98.16      117.47    146.38 o 
 -19   7   2      119.47       54.48    205.14 o 
 -18   7   2      125.14      103.41    139.10 o 
 -17   7   2      177.74      223.67    213.35 o 
 -16   7   2      579.73      496.95    146.38 o 
 -15   7   2      343.61      698.19    142.50 o 
 -14   7   2     1569.44     1532.42    179.84 o 
 -13   7   2      234.78      136.09    110.19 o 
 -12   7   2      859.97      973.84     88.41 o 
 -11   7   2      404.08      433.91     84.99 o 
 -10   7   2     1233.59     1352.79     85.82 o 
  -9   7   2     1184.69     1194.36    113.43 o 
  -8   7   2      753.11      814.51     61.76 o 
  -7   7   2       28.73       84.46     37.90 o 
  -6   7   2     1148.44     1214.77     63.18 o 
  -5   7   2      705.77      688.36     46.55 o 
  -4   7   2       83.99       44.73     40.08 o 
  -3   7   2      319.56      300.25     40.90 o 
  -2   7   2       69.77       38.29     31.15 o 
  -1   7   2     1024.46      981.19     66.33 o 
   0   7   2      140.69       87.12     45.80 o 
   1   7   2     1038.81      960.16     49.66 o 
   2   7   2       72.61        7.56     36.75 o 
   3   7   2      307.97      238.83     49.41 o 
   4   7   2       72.83       59.35     42.60 o 
   5   7   2      678.61      777.14     70.80 o 
   6   7   2     1159.98     1099.84    113.67 o 
   7   7   2       32.69       46.50     69.63 o 
   8   7   2      751.29      694.57     66.74 o 
   9   7   2     1192.64     1116.44     81.80 o 
  10   7   2     1178.05     1192.21     87.05 o 
  11   7   2      382.24      299.84     67.18 o 
  12   7   2     1024.20     1090.84    148.29 o 
  13   7   2      251.95      321.29     75.92 o 
  14   7   2     1439.02     1670.45    126.90 o 
  15   7   2      326.80      258.20     82.99 o 
  16   7   2      651.32      779.98    120.96 o 
  17   7   2      182.24      373.54    136.96 o 
  18   7   2       99.96       44.24    133.08 o 
  19   7   2      111.50      146.44    128.44 o 
  20   7   2       83.70       41.53    137.28 o 
 -20   8   2       37.78     -192.12    129.54 o 
 -19   8   2      322.92      391.14    154.73 o 
 -18   8   2      360.50      531.44    158.03 o 
 -17   8   2      413.22      466.56    147.99 o 
 -16   8   2      302.64      540.93    141.15 o 
 -15   8   2      560.21      594.83    137.81 o 
 -14   8   2      230.33      262.06    121.44 o 
 -13   8   2     1067.51     1341.77    167.97 o 
 -12   8   2       23.44      -25.09     67.46 o 
 -11   8   2      247.92      115.24     71.00 o 
 -10   8   2      100.68      156.06     52.18 o 
  -9   8   2     1506.87     1549.20     84.16 o 
  -8   8   2      778.45     1023.05     67.62 o 
  -7   8   2     1532.07     1307.85     82.91 o 
  -6   8   2       86.64       89.18     35.15 o 
  -5   8   2      925.54     1077.14     54.48 o 
  -4   8   2      637.34      918.93     85.13 o 
  -3   8   2      214.29      249.77     43.69 o 
  -2   8   2      190.92       62.88     33.88 o 
  -1   8   2      154.65      174.46     39.48 o 
   0   8   2     1838.62     1655.42     80.54 o 
   1   8   2      155.50      164.23     51.32 o 
   2   8   2      190.71       86.77     55.27 o 
   3   8   2      225.09      226.43     30.34 o 
   4   8   2      626.14      823.05     73.98 o 
   5   8   2      901.26     1132.01     90.28 o 
   6   8   2       96.07       30.89     56.29 o 
   7   8   2     1567.52     1354.28    129.54 o 
   8   8   2      791.49      902.51     72.29 o 
   9   8   2     1420.97     1611.89     92.48 o 
  10   8   2       93.26      -18.70     48.49 o 
  11   8   2      353.52      320.51     76.73 o 
  12   8   2       28.29       96.13     61.66 o 
  13   8   2     1022.46     1329.49    110.75 o 
  14   8   2      214.75      202.10     88.93 o 
  15   8   2      556.84      670.19    141.20 o 
  16   8   2      314.46      341.71    136.30 o 
  17   8   2      444.88      630.16    146.38 o 
  18   8   2      346.02      243.40    140.83 o 
  19   8   2      279.24      300.53    188.73 o 
  20   8   2       40.85       41.21    144.09 o 
 -19   9   2        5.46        0.00    199.67 o 
 -18   9   2      376.05      343.44    161.38 o 
 -17   9   2      362.54      411.67    152.47 o 
 -16   9   2      755.76     1063.03    199.67 o 
 -15   9   2      263.58      218.04    121.80 o 
 -14   9   2      635.06      978.64    188.73 o 
 -13   9   2      342.26      377.87    129.54 o 
 -12   9   2      165.10      258.00    119.73 o 
 -11   9   2      348.59      433.13     80.80 o 
 -10   9   2      163.43      126.07     67.03 o 
  -9   9   2      717.75      737.13     87.74 o 
  -8   9   2     1822.33     1492.19    242.71 o 
  -7   9   2      204.85      193.41     66.33 o 
  -6   9   2      368.42      413.71     44.70 o 
  -5   9   2       11.79      -39.39     26.26 o 
  -4   9   2      145.70      189.00     46.62 o 
  -3   9   2      903.31      979.28     67.91 o 
  -2   9   2       39.71       12.44     35.03 o 
  -1   9   2      543.14      520.00     52.20 o 
   0   9   2      132.35       72.80     36.02 o 
   1   9   2      541.62      483.06     79.44 o 
   2   9   2       42.22      -28.93     31.44 o 
   3   9   2      895.66      947.25     54.62 o 
   4   9   2      150.74      214.04     35.57 o 
   5   9   2       16.23        8.48     50.20 o 
   6   9   2      401.90      399.88     70.68 o 
   7   9   2      207.19      264.25     66.01 o 
   8   9   2     1785.55     1570.59     97.18 o 
   9   9   2      699.12      757.28     90.01 o 
  10   9   2      205.15      130.45     56.99 o 
  11   9   2      369.38      315.42     71.51 o 
  12   9   2      205.63      225.60     86.64 o 
  13   9   2      324.89      397.14     96.50 o 
  14   9   2      573.56      597.84    109.88 o 
  15   9   2      276.10      412.69    106.11 o 
  16   9   2      783.53     1042.58    175.06 o 
  17   9   2      345.14      340.66    172.32 o 
  18   9   2      345.73       73.38    243.44 o 
  19   9   2        7.18     -185.00    127.48 o 
 -19  10   2      296.26      279.30    140.20 o 
 -18  10   2       21.27      -54.34    112.98 o 
 -17  10   2      754.70      776.81    174.07 o 
 -16  10   2       96.54       57.44    127.65 o 
 -15  10   2      640.22      885.16    162.47 o 
 -14  10   2       73.90      181.83    121.80 o 
 -13  10   2      802.15      880.26    224.29 o 
 -12  10   2      664.49      577.74    126.95 o 
 -11  10   2       96.65      -65.65     96.71 o 
 -10  10   2      373.16      312.50     80.94 o 
  -9  10   2      325.31      221.13    119.17 o 
  -8  10   2     1127.40     1608.38    155.91 o 
  -7  10   2     1436.81     1352.44     96.75 o 
  -6  10   2       73.40      -49.74     85.22 o 
  -5  10   2      716.62      775.96     69.41 o 
  -4  10   2      138.79      223.92     60.01 o 
  -3  10   2       58.70      126.28     45.56 o 
  -2  10   2      773.86      756.61     62.10 o 
  -1  10   2      205.94       96.85     43.51 o 
   0  10   2      212.80       87.54     53.69 o 
   1  10   2      203.68      129.50     43.43 o 
   2  10   2      766.04      758.51    121.60 o 
   3  10   2       53.97       48.43     36.85 o 
   4  10   2      136.96      201.90     39.50 o 
   5  10   2      764.54      829.90     88.32 o 
   6  10   2       72.52      -30.52     53.51 o 
   7  10   2     1421.53     1572.83    113.99 o 
   8  10   2     1096.81     1346.20    106.77 o 
   9  10   2      360.43      404.74     71.83 o 
  10  10   2      395.72      474.75     90.16 o 
  11  10   2      108.17      108.24     72.07 o 
  12  10   2      646.26      895.45    114.37 o 
  13  10   2      700.78      734.33    187.95 o 
  14  10   2       84.29       67.62     89.33 o 
  15  10   2      678.08      851.51    164.37 o 
  16  10   2       85.57     -135.73    109.01 o 
  17  10   2      693.13      995.35    185.55 o 
  18  10   2       17.13      -65.65    135.22 o 
  19  10   2      342.31      242.46    154.92 o 
 -18  11   2      202.75      105.40    145.02 o 
 -17  11   2       21.27       80.10    129.54 o 
 -16  11   2     1033.14     1800.92    229.76 o 
 -15  11   2       55.42      140.69    125.82 o 
 -14  11   2      678.97      704.79    156.63 o 
 -13  11   2       66.05      184.63    114.88 o 
 -12  11   2      599.74      498.23    133.41 o 
 -11  11   2      568.43      479.58    127.48 o 
 -10  11   2      424.01      332.68     86.73 o 
  -9  11   2      106.88       15.18     94.71 o 
  -8  11   2      344.60      176.56     97.23 o 
  -7  11   2     1032.86     1202.85     95.54 o 
  -6  11   2      795.89      817.91     75.33 o 
  -5  11   2       50.71      -68.35     45.56 o 
  -4  11   2      180.84      111.03     49.74 o 
  -3  11   2      279.42      344.12     55.59 o 
  -2  11   2       43.82       31.33     42.95 o 
  -1  11   2      363.97      291.50     53.22 o 
   0  11   2      155.07       95.72     44.94 o 
   1  11   2      355.90      227.84     52.90 o 
   2  11   2       43.64        8.74     83.70 o 
   3  11   2      283.20      255.50     44.42 o 
   4  11   2      196.65       88.34     91.74 o 
   5  11   2       52.94       13.48     55.07 o 
   6  11   2      816.06      918.24     96.19 o 
   7  11   2     1011.56     1156.35    105.09 o 
   8  11   2      337.98      196.00     77.17 o 
   9  11   2      116.81        3.35     69.24 o 
  10  11   2      469.28      398.18    154.45 o 
  11  11   2      549.44      393.44     95.16 o 
  12  11   2      485.74      466.08    103.84 o 
  13  11   2       70.69       16.09     78.79 o 
  14  11   2      734.30      733.38    152.76 o 
  15  11   2       47.07       32.82    123.78 o 
  16  11   2      965.99     1320.88    350.11 o 
  17  11   2       16.33      -68.38    135.39 o 
  18  11   2      236.14      218.40    150.71 o 
 -18  12   2       82.31      173.77    155.77 o 
 -17  12   2      230.83      470.46    162.47 o 
 -16  12   2       86.72      100.29    133.41 o 
 -15  12   2      891.61     1050.29    183.47 o 
 -14  12   2       48.54       71.52    129.20 o 
 -13  12   2      678.51      634.30    152.76 o 
 -12  12   2      140.50       75.08    111.38 o 
 -11  12   2      599.60      900.88    152.47 o 
 -10  12   2      135.81      127.19     98.58 o 
  -9  12   2      235.61      312.95    111.38 o 
  -8  12   2       93.33      -46.82     66.01 o 
  -7  12   2      390.59      301.93     86.29 o 
  -6  12   2     1243.66     1245.49    113.12 o 
  -5  12   2      350.51      320.49     60.62 o 
  -4  12   2       58.69      -34.39     48.06 o 
  -3  12   2      182.75      290.70     56.27 o 
  -2  12   2      416.40      434.50     91.59 o 
  -1  12   2      186.48      185.04     53.89 o 
   0  12   2       15.92      -58.71     39.14 o 
   1  12   2      189.29      181.37     64.99 o 
   2  12   2      407.05      353.83     79.75 o 
   3  12   2      191.85       86.04     71.26 o 
   4  12   2       63.46      -26.51     63.46 o 
   5  12   2      350.24      387.54     79.24 o 
   6  12   2     1234.18     1390.19    116.09 o 
   7  12   2      393.07      330.58     80.65 o 
   8  12   2       95.58       10.69     74.20 o 
   9  12   2      284.99      392.68     91.60 o 
  10  12   2      121.99       28.53     67.49 o 
  11  12   2      494.96      581.66     84.93 o 
  12  12   2      130.66      193.17     85.29 o 
  13  12   2      764.74      910.64    123.73 o 
  14  12   2       49.23       94.52    116.80 o 
  15  12   2      843.52     1246.32    276.26 o 
  16  12   2       74.88      191.08    136.96 o 
  17  12   2      257.66      180.53    141.15 o 
  18  12   2       91.59       73.43    137.28 o 
 -17  13   2       49.83       16.49    140.83 o 
 -16  13   2      343.96      366.52    154.73 o 
 -15  13   2      195.73      289.43    210.61 o 
 -14  13   2      762.36      787.93    289.94 o 
 -13  13   2      130.24      112.97    121.80 o 
 -12  13   2      499.77      252.80    127.48 o 
 -11  13   2      172.59       26.67    108.10 o 
 -10  13   2      828.17      848.26    161.38 o 
  -9  13   2       13.16      -47.07     77.60 o 
  -8  13   2      296.22      308.29    111.35 o 
  -7  13   2      123.43       88.99     78.83 o 
  -6  13   2      381.14      366.88     87.98 o 
  -5  13   2      796.72      949.28     99.89 o 
  -4  13   2       94.04       20.97     53.28 o 
  -3  13   2       33.81       20.26     51.97 o 
  -2  13   2       36.94       15.54     47.66 o 
  -1  13   2      147.55       68.88     52.00 o 
   0  13   2      281.20      208.94     55.93 o 
   1  13   2      144.37       84.15     55.09 o 
   2  13   2       37.90      -70.45     62.68 o 
   3  13   2       31.63      -16.35     58.95 o 
   4  13   2       97.34       52.49     71.61 o 
   5  13   2      800.54      964.72    110.28 o 
   6  13   2      367.46      417.19     88.82 o 
   7  13   2      110.52       38.53     81.29 o 
   8  13   2      353.20      407.80     90.16 o 
   9  13   2        9.72      -28.21     72.28 o 
  10  13   2      724.61      737.12    113.14 o 
  11  13   2      153.75      109.89     71.25 o 
  12  13   2      588.99      649.30     94.68 o 
  13  13   2      135.88      102.95    117.93 o 
  14  13   2      712.04      902.38    168.23 o 
  15  13   2      179.19      331.83    146.84 o 
  16  13   2      358.31      420.27    154.15 o 
  17  13   2       58.99       25.56    129.54 o 
 -17  14   2      184.73       30.09    139.26 o 
 -16  14   2      101.18      -25.80    129.54 o 
 -15  14   2      236.96       11.96    134.73 o 
 -14  14   2      362.76      524.31    159.66 o 
 -13  14   2      575.69      645.45    160.50 o 
 -12  14   2       64.67      143.68    136.76 o 
 -11  14   2      179.61       46.28     83.40 o 
 -10  14   2      121.97       33.94     90.08 o 
  -9  14   2      364.06      292.59     97.47 o 
  -8  14   2      109.76      -22.53     78.01 o 
  -7  14   2      208.70       74.14     78.04 o 
  -6  14   2       48.65      -25.78     93.76 o 
  -5  14   2      327.99      302.66     85.75 o 
  -4  14   2      715.20      763.19    123.15 o 
  -3  14   2       98.05       59.18     69.89 o 
  -2  14   2       38.17      -72.84     52.40 o 
  -1  14   2       85.71       21.11     53.67 o 
   0  14   2      286.77      267.84     79.99 o 
   1  14   2       85.91      -45.79     68.19 o 
   2  14   2       32.66      -96.55     69.34 o 
   3  14   2      100.06      107.72     76.77 o 
   4  14   2      718.69      790.27    137.27 o 
   5  14   2      317.94      192.88     82.69 o 
   6  14   2       45.09       33.72     85.31 o 
   7  14   2      240.46      243.05     87.06 o 
   8  14   2       97.68      -84.94     75.47 o 
   9  14   2      327.87      297.42     86.07 o 
  10  14   2      105.16      114.07     83.47 o 
  11  14   2      222.12      118.32     77.84 o 
  12  14   2       71.30       38.21     75.59 o 
  13  14   2      551.42      790.48    276.26 o 
  14  14   2      339.74      282.62    240.70 o 
  15  14   2      222.53      127.53    123.60 o 
  16  14   2      111.17       32.42    131.35 o 
  17  14   2      182.20       89.25    132.76 o 
 -16  15   2      130.67      -32.82    126.08 o 
 -15  15   2       87.17     -126.15    124.86 o 
 -14  15   2      209.31      109.36    107.10 o 
 -13  15   2      470.12      517.68    123.26 o 
 -12  15   2      402.53      301.00    163.78 o 
 -11  15   2       87.51      -37.48    106.83 o 
 -10  15   2      190.51      180.25     95.72 o 
  -9  15   2      452.66      352.50    105.94 o 
  -8  15   2      256.67      226.15     96.43 o 
  -7  15   2       46.52       51.72     84.81 o 
  -6  15   2       71.30       27.60     81.02 o 
  -5  15   2      222.33      151.89     88.40 o 
  -4  15   2      225.85      148.27     89.10 o 
  -3  15   2      116.40       22.78     72.68 o 
  -2  15   2       22.48     -103.36     68.91 o 
  -1  15   2       74.87      -48.27     66.65 o 
   0  15   2      137.31      130.49     90.45 o 
   1  15   2       70.63       31.68     71.58 o 
   2  15   2       21.39     -101.01     67.34 o 
   3  15   2      117.12       11.12     77.82 o 
   4  15   2      227.14      348.43     90.88 o 
   5  15   2      213.36       69.76     82.00 o 
   6  15   2       80.28      -60.84     75.27 o 
   7  15   2       42.52      -52.41     80.42 o 
   8  15   2      238.89      220.74     88.40 o 
   9  15   2      421.68      478.88    156.71 o 
  10  15   2      225.67      113.48     81.27 o 
  11  15   2      102.02      109.35     75.73 o 
  12  15   2      397.20      295.82    131.29 o 
  13  15   2      445.97      518.96    156.63 o 
  14  15   2      191.36       36.33    123.60 o 
  15  15   2       93.27       -6.18    133.08 o 
  16  15   2      137.58      -24.62    139.26 o 
 -15  16   2       90.67     -135.68     98.59 o 
 -14  16   2       22.08       16.25    101.51 o 
 -13  16   2      239.53      104.06    102.58 o 
 -12  16   2      308.49      431.72    116.29 o 
 -11  16   2      367.04      279.13    100.18 o 
 -10  16   2       34.92       20.78     92.61 o 
  -9  16   2      192.92      100.68     89.23 o 
  -8  16   2      450.19      490.35    108.90 o 
  -7  16   2      208.97      167.38     92.75 o 
  -6  16   2       48.41     -114.40     79.24 o 
  -5  16   2       33.05      -32.51     82.03 o 
  -4  16   2      122.86      -13.58     80.27 o 
  -3  16   2      293.55      206.73    144.97 o 
  -2  16   2      120.88       15.53    108.10 o 
  -1  16   2       22.10       -9.85     96.47 o 
   0  16   2       10.29     -145.06     96.71 o 
   1  16   2       21.19      -21.66     78.60 o 
   2  16   2      115.19       15.02     81.27 o 
   3  16   2      292.87      309.73    122.99 o 
   4  16   2      120.98       45.90     85.29 o 
   5  16   2       36.80      103.72     85.61 o 
   6  16   2       47.80      -68.72     83.13 o 
   7  16   2      187.69       -4.79     88.93 o 
   8  16   2      422.78      425.86    104.02 o 
   9  16   2      220.80      128.05     95.57 o 
  10  16   2       43.65      -55.28    110.75 o 
  11  16   2      369.75      493.54    114.45 o 
  12  16   2      290.81      460.45    148.59 o 
  13  16   2      217.97      394.02    150.71 o 
  14  16   2       26.80       67.58    130.84 o 
  15  16   2      118.08     -120.68    127.48 o 
 -14  17   2      112.66       81.95    103.45 o 
 -13  17   2       75.39     -112.03     92.11 o 
 -12  17   2      335.87      418.14    119.90 o 
 -11  17   2      309.99      462.30    121.39 o 
 -10  17   2      439.32      428.69    159.42 o 
  -9  17   2       55.24      161.55    104.85 o 
  -8  17   2       41.47      -12.10     90.33 o 
  -7  17   2      337.65      214.72     99.24 o 
  -6  17   2       86.75      -30.16     85.00 o 
  -5  17   2       12.73     -119.96     79.97 o 
  -4  17   2       53.26      -64.55    105.90 o 
  -3  17   2      102.74       26.95    106.32 o 
  -2  17   2      127.36      -87.82    232.50 o 
  -1  17   2       18.59     -153.02    102.02 o 
   0  17   2        0.03      -36.20    106.32 o 
   1  17   2       17.90      -61.75    100.35 o 
   2  17   2      126.84      155.78    121.44 o 
   3  17   2       98.24      -83.48     77.86 o 
   4  17   2       48.68      -47.05     83.73 o 
   5  17   2       10.27      -61.35     80.80 o 
   6  17   2       79.16      -23.18     81.63 o 
   7  17   2      323.69      333.74    104.85 o 
   8  17   2       41.54       -8.72     92.40 o 
   9  17   2       64.73       97.51     93.97 o 
  10  17   2      466.39      594.57    120.35 o 
  11  17   2      291.05      375.93    141.95 o 
  12  17   2      306.72      467.21    149.84 o 
  13  17   2       84.79      124.61    138.61 o 
  14  17   2      141.64      245.68    155.91 o 
 -13  18   2      189.45       57.67    108.28 o 
 -12  18   2       34.66      -42.27    101.96 o 
 -11  18   2      342.01      319.72    111.39 o 
 -10  18   2      268.81      233.33    111.04 o 
  -9  18   2      294.99      384.23    116.52 o 
  -8  18   2       21.20       54.90     99.86 o 
  -7  18   2        5.40      -77.43     93.04 o 
  -6  18   2      235.05       89.81    153.17 o 
  -5  18   2      102.23      -77.13    112.98 o 
  -4  18   2       14.91     -118.05    109.79 o 
  -3  18   2       62.55      -87.16    207.88 o 
  -2  18   2      123.58        2.74    116.05 o 
  -1  18   2       40.99      -27.73    111.98 o 
   0  18   2        6.05      -46.22    111.98 o 
   1  18   2       42.02      -53.94    110.19 o 
   2  18   2      115.27      -41.56    110.19 o 
   3  18   2       60.26     -126.60    107.48 o 
   4  18   2       12.22     -109.38     77.38 o 
   5  18   2       93.78      -35.41     87.26 o 
   6  18   2      224.17      175.41    100.97 o 
   7  18   2        6.00     -134.33     89.56 o 
   8  18   2       27.24      -30.26     96.72 o 
   9  18   2      315.44      292.78    106.70 o 
  10  18   2      255.82      282.63    104.36 o 
  11  18   2      318.14      440.38    158.60 o 
  12  18   2       38.22        3.17    133.41 o 
  13  18   2      221.81      206.62    149.53 o 
 -12  19   2      311.00      278.45    117.23 o 
 -11  19   2       41.08       17.35    106.77 o 
 -10  19   2      352.66      383.21    116.61 o 
  -9  19   2      130.46      122.22    106.88 o 
  -8  19   2      116.95      -18.60    229.76 o 
  -7  19   2        3.24       60.68    123.55 o 
  -6  19   2       35.96      -51.18    235.23 o 
  -5  19   2      160.17     -105.24    114.06 o 
  -4  19   2       35.04     -156.34    104.23 o 
  -3  19   2       14.26       70.51    121.80 o 
  -2  19   2       12.84      -65.37    114.06 o 
  -1  19   2       63.37      -13.49    115.85 o 
   0  19   2       16.18     -143.90    114.06 o 
   1  19   2       62.42      -33.71    119.17 o 
   2  19   2       12.48     -149.53     99.68 o 
   3  19   2       11.58     -106.77    115.85 o 
   4  19   2       34.35      -58.47    117.55 o 
   5  19   2      150.82      -12.54    125.67 o 
   6  19   2       28.82     -103.00     94.45 o 
   7  19   2        3.37      -73.67     91.48 o 
   8  19   2      134.16       19.20     96.72 o 
   9  19   2      126.62      210.38    108.23 o 
  10  19   2      329.16      387.02    145.02 o 
  11  19   2       37.04       92.61    218.82 o 
  12  19   2      352.08      277.13    152.47 o 
 -10  20   2       42.09      179.39    147.99 o 
  -9  20   2      239.91      316.73    150.27 o 
  -8  20   2       59.16     -119.39    129.99 o 
  -7  20   2       33.59      -25.63    133.90 o 
  -6  20   2        6.92      -46.93    123.60 o 
  -5  20   2       51.16      -49.48    126.95 o 
  -4  20   2       64.84      -81.43    116.80 o 
  -3  20   2       11.28     -107.24    144.97 o 
  -2  20   2       12.08     -105.76    121.44 o 
  -1  20   2        2.00      -81.97    121.80 o 
   0  20   2      125.12      224.29    139.26 o 
   1  20   2        1.92       83.69    110.19 o 
   2  20   2       10.17     -145.63    111.98 o 
   3  20   2       10.32     -106.68    139.50 o 
   4  20   2       61.34     -144.58    121.80 o 
   5  20   2       45.15     -153.17    127.65 o 
   6  20   2        6.81      -41.03    131.52 o 
   7  20   2       43.28     -173.23    126.95 o 
   8  20   2       55.23       72.65    102.96 o 
   9  20   2      223.29      237.79    148.59 o 
  10  20   2       40.94      185.85    140.83 o 
  -9  21   2       55.62      143.34    140.63 o 
  -8  21   2      146.24     -136.61    134.04 o 
  -7  21   2       14.33     -172.91    115.28 o 
  -6  21   2       24.60      -55.74    131.41 o 
  -5  21   2       16.22        9.14    140.83 o 
  -4  21   2       67.43      -96.91    121.44 o 
  -3  21   2       26.08     -121.95    125.32 o 
  -2  21   2        0.39      -48.71    131.29 o 
  -1  21   2       53.63      -70.38    129.20 o 
   0  21   2        6.89      -87.53    123.78 o 
   1  21   2       52.31      -91.18    133.41 o 
   2  21   2        0.49     -176.90    117.93 o 
   3  21   2       25.05      -76.59    135.39 o 
   4  21   2       64.04     -199.61    133.08 o 
   5  21   2       13.69      -78.99    126.95 o 
   6  21   2       30.44      -76.26    142.23 o 
   7  21   2       14.94       43.31    138.61 o 
   8  21   2      131.54      245.90    152.42 o 
   9  21   2       52.57       76.59    224.29 o 
  -6  22   2        7.30     -170.12    139.10 o 
  -5  22   2       13.17     -175.06    135.39 o 
  -4  22   2        6.37       90.26    146.99 o 
  -3  22   2       42.89     -177.24    118.16 o 
  -2  22   2      132.29       90.26    146.99 o 
  -1  22   2        6.30     -196.24    134.73 o 
   0  22   2       11.77      115.75    153.17 o 
   1  22   2        6.31      -26.70    145.02 o 
   2  22   2      130.09      -36.60    131.35 o 
   3  22   2       42.25      -51.48    141.15 o 
   4  22   2        4.70     -183.24    122.16 o 
   5  22   2       16.04     -119.55    131.35 o 
   6  22   2       10.20     -176.32    132.41 o 
  -2  23   2       14.80     -177.24    118.16 o 
  -1  23   2       35.48     -196.79    141.15 o 
   0  23   2        5.35      -66.55    140.83 o 
   1  23   2       35.60       31.90    148.59 o 
   2  23   2       14.57      111.49    161.91 o 
   1   0   3      224.40      117.07     15.58 o 
   2   0   3      430.29      608.08     31.37 o 
   3   0   3     1027.49      915.76     35.53 o 
   4   0   3     3664.91     3903.09     96.50 o 
   5   0   3      600.64      461.44     34.34 o 
   6   0   3     6245.92     5772.56    139.99 o 
   7   0   3     1506.82     1517.15     60.27 o 
   8   0   3     6108.11     5702.09    147.33 o 
   9   0   3       51.72       30.01     38.84 o 
  10   0   3      710.89      455.46     53.16 o 
  11   0   3       52.90      -48.12     40.49 o 
  12   0   3    10084.82    10386.00    255.73 o 
  13   0   3      112.04       30.44     49.77 o 
  14   0   3      162.98       66.40     57.57 o 
  15   0   3     1588.91     1830.03    110.53 o 
  16   0   3     3385.69     3667.94    156.53 o 
  17   0   3      185.29      268.57     91.48 o 
  18   0   3      683.53      415.77    102.74 o 
  19   0   3      639.47      832.85    117.83 o 
  20   0   3      842.52      697.79    145.30 o 
  21   0   3      207.25       45.87    160.22 o 
 -21   1   3      121.43       62.79    133.08 o 
 -20   1   3      516.41      908.02    153.43 o 
 -19   1   3      403.34      576.88    115.28 o 
 -18   1   3      651.03      726.58    113.69 o 
 -17   1   3     2380.73     2674.87    177.66 o 
 -16   1   3      586.11      896.92     91.95 o 
 -15   1   3     1236.97     1524.10    103.48 o 
 -14   1   3      668.49      727.35     78.03 o 
 -13   1   3     2643.37     2183.04    103.86 o 
 -12   1   3      958.33      997.24     73.23 o 
 -11   1   3     5528.98     5311.18    137.11 o 
 -10   1   3      289.10      223.38     41.19 o 
  -9   1   3     3972.69     3963.62    103.91 o 
  -8   1   3      332.38      280.32     36.88 o 
  -7   1   3     5011.61     4089.44    107.65 o 
  -6   1   3      625.98      771.55     39.58 o 
  -5   1   3      573.42      630.60     33.39 o 
  -4   1   3      542.86      612.77     30.68 o 
  -3   1   3     1387.12     1187.63     50.64 o 
  -2   1   3     2057.39     1928.38     60.01 o 
  -1   1   3      559.24      519.35     37.90 o 
   0   1   3       21.07       13.85     10.41 o 
   1   1   3      562.74      479.10     28.07 o 
   2   1   3     2000.40     1985.32    131.73 o 
   3   1   3     1613.58     1343.21     57.11 o 
   4   1   3      585.83      693.37     40.58 o 
   5   1   3      866.39      884.99     41.73 o 
   6   1   3      555.28      626.75     51.66 o 
   7   1   3     4991.60     4167.76    111.69 o 
   8   1   3      382.58      302.50     63.62 o 
   9   1   3     3922.97     3769.42    113.82 o 
  10   1   3      252.66      136.94     43.77 o 
  11   1   3     5550.34     5449.95    153.27 o 
  12   1   3      968.23     1014.91     83.44 o 
  13   1   3     2757.03     2459.12    102.21 o 
  14   1   3      675.54      726.36     85.77 o 
  15   1   3     1097.25     1350.07    101.75 o 
  16   1   3      638.64      824.48     88.98 o 
  17   1   3     2353.70     2517.94    149.05 o 
  18   1   3      638.58      719.08    131.45 o 
  19   1   3      396.41      424.99    151.26 o 
  20   1   3      552.34      615.09    138.00 o 
  21   1   3      139.04     -128.69    154.58 o 
 -21   2   3      232.50      340.86    156.63 o 
 -20   2   3       10.16     -179.41    119.61 o 
 -19   2   3      328.01      374.12    127.74 o 
 -18   2   3      489.34      490.69    104.89 o 
 -17   2   3      711.37     1084.29    116.66 o 
 -16   2   3     1211.33     1586.63    126.44 o 
 -15   2   3      409.57      363.76     84.52 o 
 -14   2   3     4280.30     3856.20    139.24 o 
 -13   2   3     2497.56     2515.48    108.75 o 
 -12   2   3     1472.55     1716.91     89.83 o 
 -11   2   3      342.80      350.43     47.16 o 
 -10   2   3     7219.80     6633.01    158.07 o 
  -9   2   3     1058.74     1051.68     54.28 o 
  -8   2   3    11458.44    11941.17    244.51 o 
  -7   2   3     2785.03     3130.46     92.31 o 
  -6   2   3     1718.25     1638.33     60.65 o 
  -5   2   3     4010.52     3744.61     94.87 o 
  -4   2   3     4737.61     4279.74     96.33 o 
  -3   2   3      519.50      413.16     40.77 o 
  -2   2   3     1091.33     1378.98     42.06 o 
  -1   2   3     1071.94     1090.61     64.53 o 
   0   2   3      213.74      237.99     32.37 o 
   1   2   3     1042.15      955.16     40.75 o 
   2   2   3     1005.10     1293.55     93.00 o 
   3   2   3      514.36      519.83     43.99 o 
   4   2   3     5194.48     4952.01    149.16 o 
   5   2   3     3927.93     3646.02    132.63 o 
   6   2   3     2217.55     2181.86     75.47 o 
   7   2   3     2765.36     3170.33    107.02 o 
   8   2   3    11280.79    11665.25    303.11 o 
   9   2   3     1116.64     1068.14     76.22 o 
  10   2   3     7350.12     6930.57    199.99 o 
  11   2   3      363.01      287.77     59.95 o 
  12   2   3     1414.80     1682.05    106.57 o 
  13   2   3     2450.49     2494.45    118.09 o 
  14   2   3     4387.75     4263.90    158.60 o 
  15   2   3      442.37      421.76     86.25 o 
  16   2   3     1135.00     1385.28    132.22 o 
  17   2   3      667.25     1099.67    114.13 o 
  18   2   3      522.24      519.87    125.45 o 
  19   2   3      350.77      538.04    131.47 o 
  20   2   3        7.20       12.12    240.70 o 
  21   2   3      237.45      187.12    170.07 o 
 -21   3   3       54.91       13.80    133.41 o 
 -20   3   3       98.26       69.99    128.81 o 
 -19   3   3      337.40      390.28    166.85 o 
 -18   3   3      739.01      637.90    161.96 o 
 -17   3   3      541.62      445.01    116.52 o 
 -16   3   3      142.27       36.60     91.48 o 
 -15   3   3     1547.07     1756.17    128.82 o 
 -14   3   3      206.03      119.82     62.75 o 
 -13   3   3     2653.07     2467.81    105.65 o 
 -12   3   3     1456.44     1593.02     89.36 o 
 -11   3   3     3343.02     3353.85    111.43 o 
 -10   3   3      576.81      607.22     56.02 o 
  -9   3   3    19750.32    20375.69    448.87 o 
  -8   3   3      365.19      412.20     46.67 o 
  -7   3   3      262.59      163.40     34.94 o 
  -6   3   3     1080.47      984.30     48.18 o 
  -5   3   3     8407.62     8412.91    174.33 o 
  -4   3   3      828.04      795.53     57.08 o 
  -3   3   3     2680.16     2765.41     74.07 o 
  -2   3   3      492.12      652.72     39.59 o 
  -1   3   3      541.75      502.42     46.05 o 
   0   3   3       68.23       68.59     20.02 o 
   1   3   3      483.04      439.90     36.18 o 
   2   3   3      516.10      589.29    102.79 o 
   3   3   3     2825.60     2861.68    121.44 o 
   4   3   3      795.21      845.09     59.84 o 
   5   3   3     8606.91     8624.23    254.53 o 
   6   3   3      985.11      867.14     55.25 o 
   7   3   3      416.77      432.24     63.98 o 
   8   3   3      411.96      452.78     80.96 o 
   9   3   3    20574.79    21148.12    512.17 o 
  10   3   3      615.96      590.02     65.81 o 
  11   3   3     2976.03     3057.91    123.00 o 
  12   3   3     1465.09     1553.41    102.08 o 
  13   3   3     2780.42     2361.35    113.99 o 
  14   3   3      193.16      121.53     71.06 o 
  15   3   3     1618.46     1651.88    124.63 o 
  16   3   3      122.65       59.92     79.57 o 
  17   3   3      470.88      431.58     93.43 o 
  18   3   3      757.98      645.35    106.72 o 
  19   3   3      323.37      334.71    121.60 o 
  20   3   3       97.83      147.90    160.22 o 
  21   3   3       38.93      -19.39    151.88 o 
 -21   4   3       82.16      214.43    292.67 o 
 -20   4   3      235.27      268.88    186.00 o 
 -19   4   3       97.81      -90.01    123.60 o 
 -18   4   3      691.24      580.97    232.50 o 
 -17   4   3      858.32      942.83    202.41 o 
 -16   4   3      875.37      954.44    196.60 o 
 -15   4   3     1090.21     1010.01    122.02 o 
 -14   4   3     1994.41     2179.58    283.12 o 
 -13   4   3      432.41      410.19     72.57 o 
 -12   4   3     2335.54     2358.97    101.25 o 
 -11   4   3      367.28      261.61     51.29 o 
 -10   4   3     6532.17     5895.30    185.09 o 
  -9   4   3     1349.58     1120.69     66.12 o 
  -8   4   3     8728.57     9153.88    222.59 o 
  -7   4   3     3026.89     2937.66     89.38 o 
  -6   4   3     5249.13     5488.56    124.35 o 
  -5   4   3     1860.05     1363.69     45.15 o 
  -4   4   3     9514.76     8259.06    205.62 o 
  -3   4   3      574.66      687.15     62.39 o 
  -2   4   3     1668.81     1810.99    131.46 o 
  -1   4   3     1980.36     2006.56     75.67 o 
   0   4   3       93.06      175.32     26.64 o 
   1   4   3     2002.40     1953.18     86.80 o 
   2   4   3     1496.57     1562.26     66.47 o 
   3   4   3      541.32      529.67     46.19 o 
   4   4   3     9732.97     8449.38    301.65 o 
   5   4   3     1752.83     1388.62     74.58 o 
   6   4   3     5313.87     5483.19    184.00 o 
   7   4   3     2970.88     2885.24    105.17 o 
   8   4   3     9628.57     9902.07    258.63 o 
   9   4   3     1421.08     1310.69     84.46 o 
  10   4   3     6255.20     5719.91    213.98 o 
  11   4   3      399.78      298.88     62.82 o 
  12   4   3     2603.12     2469.10    114.49 o 
  13   4   3      453.10      429.68     78.31 o 
  14   4   3     2209.37     2580.71    131.84 o 
  15   4   3     1062.06     1085.00    105.76 o 
  16   4   3      707.27      685.57     98.18 o 
  17   4   3      921.50      961.65    112.12 o 
  18   4   3      625.56      623.76    104.04 o 
  19   4   3       90.57     -179.41    119.61 o 
  20   4   3      215.74      125.82    229.76 o 
  21   4   3       84.01       21.88    229.76 o 
 -20   5   3      448.08      741.77    179.84 o 
 -19   5   3       99.56     -163.59    205.14 o 
 -18   5   3       51.14      -54.71    123.78 o 
 -17   5   3     1429.58     1899.42    462.26 o 
 -16   5   3      255.80      183.26    127.65 o 
 -15   5   3      136.20      145.10    101.25 o 
 -14   5   3     1243.79     1041.28    128.10 o 
 -13   5   3     4100.80     4107.46    229.77 o 
 -12   5   3      217.22      188.88     60.26 o 
 -11   5   3     4795.72     4758.93    202.93 o 
 -10   5   3      724.21      544.46     61.49 o 
  -9   5   3     3801.13     4072.20    133.28 o 
  -8   5   3     4677.54     4735.32    142.45 o 
  -7   5   3    14140.38    14265.76    349.33 o 
  -6   5   3       58.44      114.12     29.42 o 
  -5   5   3    13515.71    12423.85    301.29 o 
  -4   5   3     1664.67     1977.49     83.94 o 
  -3   5   3     4056.30     4917.28    155.67 o 
  -2   5   3       17.94        8.87     29.37 o 
  -1   5   3      360.79      459.72     77.44 o 
   0   5   3     2854.13     3787.83    105.06 o 
   1   5   3      318.57      417.87     31.03 o 
   2   5   3       22.53       26.54     30.51 o 
   3   5   3     4245.28     5160.04    161.75 o 
   4   5   3     1620.95     2041.45     84.41 o 
   5   5   3    13353.24    12188.60    429.32 o 
   6   5   3       79.26       52.54     46.80 o 
   7   5   3    14668.58    14388.89    361.93 o 
   8   5   3     4674.18     4718.65    148.73 o 
   9   5   3     4074.11     4125.47    138.07 o 
  10   5   3      766.49      701.18     99.77 o 
  11   5   3     4955.68     4727.30    159.92 o 
  12   5   3      231.54      132.52     66.18 o 
  13   5   3     4494.59     4482.98    164.23 o 
  14   5   3     1252.07     1162.26    105.27 o 
  15   5   3      177.98      104.21     74.48 o 
  16   5   3      289.67      310.35     86.57 o 
  17   5   3     1241.81     1660.42    150.02 o 
  18   5   3       63.28       33.82     84.93 o 
  19   5   3       95.23     -103.94    191.47 o 
  20   5   3      406.56      426.70    251.64 o 
 -20   6   3      279.66      142.72    148.40 o 
 -19   6   3      153.92      209.30    148.89 o 
 -18   6   3      110.47      250.33    145.02 o 
 -17   6   3      148.14      124.78    131.35 o 
 -16   6   3     2408.35     2895.10    237.68 o 
 -15   6   3      795.01      964.06    158.03 o 
 -14   6   3      276.60      207.88    115.28 o 
 -13   6   3       71.18       46.09    147.54 o 
 -12   6   3     7114.46     7426.84    224.03 o 
 -11   6   3      256.73      230.60     54.45 o 
 -10   6   3     2604.98     2466.83    101.72 o 
  -9   6   3       59.66      -15.03     39.99 o 
  -8   6   3     6241.44     5914.22    167.36 o 
  -7   6   3      615.36      670.15     59.36 o 
  -6   6   3    12021.96    13375.65    328.74 o 
  -5   6   3      755.45      991.04     79.50 o 
  -4   6   3     2776.74     2467.28    100.41 o 
  -3   6   3     2897.10     3074.08    112.28 o 
  -2   6   3     2678.22     3333.70    121.99 o 
  -1   6   3      957.26      893.36     47.35 o 
   0   6   3      202.39      451.83     58.58 o 
   1   6   3      979.24      844.73     59.88 o 
   2   6   3     2809.20     3803.69    130.44 o 
   3   6   3     2981.38     3232.57    118.43 o 
   4   6   3     2736.05     2520.20    101.25 o 
   5   6   3      774.80      863.53    237.97 o 
   6   6   3    12095.85    13771.23    489.32 o 
   7   6   3      612.69      637.51    129.54 o 
   8   6   3     6116.67     5738.73    174.57 o 
   9   6   3       65.78      -36.16     40.89 o 
  10   6   3     3070.14     2711.13    110.90 o 
  11   6   3      272.85      129.83     57.34 o 
  12   6   3     7628.45     7992.02    239.51 o 
  13   6   3       72.72       20.83     62.29 o 
  14   6   3      368.33      315.32     78.11 o 
  15   6   3      827.64      896.91    127.92 o 
  16   6   3     2200.10     2420.02    180.82 o 
  17   6   3      127.87       29.45     82.45 o 
  18   6   3       61.17      -13.15    119.17 o 
  19   6   3      134.34      221.12    146.84 o 
  20   6   3      291.89       16.41    213.35 o 
 -20   7   3      160.46       11.23    144.57 o 
 -19   7   3      321.13      249.26    199.67 o 
 -18   7   3      342.29      246.93    139.10 o 
 -17   7   3      289.77      175.37    134.73 o 
 -16   7   3       69.93      -13.20    125.82 o 
 -15   7   3     2787.53     2631.11    226.27 o 
 -14   7   3      748.96      739.15    142.50 o 
 -13   7   3     1661.95     1802.54    232.50 o 
 -12   7   3     1217.88     1035.83    146.84 o 
 -11   7   3     5661.58     5593.18    220.97 o 
 -10   7   3      652.25      673.75     82.37 o 
  -9   7   3     1441.97     1460.38    126.34 o 
  -8   7   3      134.11       24.54     37.05 o 
  -7   7   3     5436.83     5160.16    132.54 o 
  -6   7   3      396.92      583.42     44.94 o 
  -5   7   3     6191.65     6235.45    203.80 o 
  -4   7   3     2266.15     1802.46     88.40 o 
  -3   7   3     1088.48     1341.81    116.41 o 
  -2   7   3     2712.74     3036.02     97.42 o 
  -1   7   3     1686.03     1425.46     61.02 o 
   0   7   3        0.00      -37.90     25.27 o 
   1   7   3     1771.88     1633.54     62.57 o 
   2   7   3     2768.16     3229.48     95.44 o 
   3   7   3     1078.80     1330.31     92.61 o 
   4   7   3     2357.24     1908.69     93.10 o 
   5   7   3     5851.35     6156.97    200.55 o 
   6   7   3      358.64      284.87     77.36 o 
   7   7   3     5132.10     4822.07    216.52 o 
   8   7   3      120.18       15.49     42.76 o 
   9   7   3     1757.76     1763.30     90.67 o 
  10   7   3      625.17      553.43     68.33 o 
  11   7   3     6358.67     6134.99    192.39 o 
  12   7   3     1221.46     1048.87    133.44 o 
  13   7   3     1796.69     1926.54    221.09 o 
  14   7   3      765.83      831.86     97.07 o 
  15   7   3     2604.58     2580.94    261.36 o 
  16   7   3       82.56      -58.99     79.24 o 
  17   7   3      231.12       69.37    144.00 o 
  18   7   3      301.31      315.86    132.41 o 
  19   7   3      273.94       65.50    141.72 o 
  20   7   3      177.84       27.35    224.29 o 
 -20   8   3       56.73      -14.85    295.41 o 
 -19   8   3       78.53     -127.49    133.08 o 
 -18   8   3      709.36      773.21    210.61 o 
 -17   8   3      400.58      132.96    130.08 o 
 -16   8   3      358.67      114.80    131.35 o 
 -15   8   3      229.65      277.36    158.64 o 
 -14   8   3     3922.91     3913.18    239.46 o 
 -13   8   3      179.33      114.59    110.19 o 
 -12   8   3     1766.70     2042.99    295.41 o 
 -11   8   3      280.39      332.67     78.49 o 
 -10   8   3     5376.95     5033.97    197.89 o 
  -9   8   3      373.31      417.51     54.02 o 
  -8   8   3     1568.32     1157.34     68.43 o 
  -7   8   3       39.47      -33.28     32.38 o 
  -6   8   3     1335.41     1780.15     99.20 o 
  -5   8   3     1379.33     1267.72     88.02 o 
  -4   8   3     8857.43     8293.76    255.56 o 
  -3   8   3     2367.66     2518.36     92.99 o 
  -2   8   3     1024.17     1005.86     59.39 o 
  -1   8   3      675.40      572.75     83.70 o 
   0   8   3     1392.07     1399.54     64.29 o 
   1   8   3      693.08      604.18     44.97 o 
   2   8   3      972.64      980.12     65.28 o 
   3   8   3     2443.41     2498.22    108.90 o 
   4   8   3     8909.82     8037.90    251.40 o 
   5   8   3     1405.83     1286.91    126.05 o 
   6   8   3     1370.80     1653.12    102.55 o 
   7   8   3       28.94      -22.91     73.85 o 
   8   8   3     1543.19     1402.52    103.14 o 
   9   8   3      344.86      369.91     86.86 o 
  10   8   3     5803.33     5747.09    183.32 o 
  11   8   3      262.00      384.33     71.00 o 
  12   8   3     2101.19     2189.42    116.04 o 
  13   8   3      167.28      178.38     67.28 o 
  14   8   3     3794.35     3742.19    155.84 o 
  15   8   3      235.61      348.78    102.55 o 
  16   8   3      335.79      308.92    130.91 o 
  17   8   3      370.63      639.82    161.91 o 
  18   8   3      669.31      994.92    194.20 o 
  19   8   3      103.04       84.03    135.27 o 
  20   8   3       83.76     -109.41    213.35 o 
 -19   9   3      306.10      213.28    216.09 o 
 -18   9   3      160.36       39.24    133.08 o 
 -17   9   3      530.17      405.49    158.46 o 
 -16   9   3      202.06      325.53    142.23 o 
 -15   9   3      424.09      454.48    146.84 o 
 -14   9   3      413.35      536.11    146.99 o 
 -13   9   3     4870.83     4929.78    268.82 o 
 -12   9   3      675.63      619.66    134.73 o 
 -11   9   3      155.39      220.64    102.52 o 
 -10   9   3      474.05      488.16     84.23 o 
  -9   9   3     5928.79     5933.72    214.79 o 
  -8   9   3       14.61      -56.02     51.15 o 
  -7   9   3       86.39      -50.46     55.16 o 
  -6   9   3     1207.59     1166.29     90.81 o 
  -5   9   3     4932.98     4662.08    167.88 o 
  -4   9   3     1522.58     1458.69     83.39 o 
  -3   9   3     3949.06     4915.59    148.56 o 
  -2   9   3      526.60      569.52     56.00 o 
  -1   9   3      791.69      687.86     58.43 o 
   0   9   3       41.09       10.63     34.74 o 
   1   9   3      841.98      750.66     78.17 o 
   2   9   3      533.87      671.55     50.15 o 
   3   9   3     3970.65     5003.28    177.57 o 
   4   9   3     1576.25     1764.24    186.32 o 
   5   9   3     5384.77     5341.61    191.05 o 
   6   9   3     1295.94     1376.80    147.41 o 
   7   9   3       86.19       45.12     56.15 o 
   8   9   3       15.83      -34.11     64.41 o 
   9   9   3     6015.80     5771.91    183.91 o 
  10   9   3      444.51      444.99     72.76 o 
  11   9   3      281.17      373.03     71.88 o 
  12   9   3      672.27      581.94     82.65 o 
  13   9   3     4805.29     4857.77    284.95 o 
  14   9   3      413.75      291.85    102.94 o 
  15   9   3      430.09      572.55    115.60 o 
  16   9   3      195.16      350.40    146.84 o 
  17   9   3      534.58      548.97    142.97 o 
  18   9   3      188.13      121.10    140.83 o 
  19   9   3      337.48      251.64    146.99 o 
 -19  10   3      139.50      294.33    155.77 o 
 -18  10   3      528.01      722.16    196.94 o 
 -17  10   3      457.28      575.57    149.53 o 
 -16  10   3      506.42      422.10    144.71 o 
 -15  10   3      731.53     1018.85    175.97 o 
 -14  10   3     1177.73     1063.03    172.10 o 
 -13  10   3      568.70      613.12    186.00 o 
 -12  10   3     2866.74     2718.74    287.20 o 
 -11  10   3      423.83      369.13    121.80 o 
 -10  10   3      613.64      457.03     81.94 o 
  -9  10   3        5.85      -26.76     56.36 o 
  -8  10   3     2938.81     3132.99    144.72 o 
  -7  10   3      709.63      720.69     83.65 o 
  -6  10   3      154.68      216.27     61.74 o 
  -5  10   3      443.75      564.86     63.30 o 
  -4  10   3     3475.84     3005.15    112.47 o 
  -3  10   3     1874.71     2284.80     92.76 o 
  -2  10   3      976.74     1275.80     78.76 o 
  -1  10   3      268.08      256.99     51.32 o 
   0  10   3     1584.66     1524.96     76.21 o 
   1  10   3      268.85      332.48     46.70 o 
   2  10   3     1010.01     1010.41    100.75 o 
   3  10   3     1872.52     2046.02     94.75 o 
   4  10   3     3672.07     3222.85    138.90 o 
   5  10   3      482.03      561.96     74.58 o 
   6  10   3      114.72      202.67     63.52 o 
   7  10   3      760.99      848.21    110.96 o 
   8  10   3     3014.93     3022.62    141.62 o 
   9  10   3        5.48      -63.66     42.44 o 
  10  10   3      578.01      439.80     73.34 o 
  11  10   3      432.34      364.06     88.47 o 
  12  10   3     2877.21     2649.53    158.71 o 
  13  10   3      567.65      615.79    107.62 o 
  14  10   3     1130.44     1715.64    149.50 o 
  15  10   3      723.97      829.07    130.81 o 
  16  10   3      537.41      620.02    152.76 o 
  17  10   3      489.50      521.79    251.64 o 
  18  10   3      553.02     1037.11    189.43 o 
  19  10   3      110.04      -42.97    133.41 o 
 -18  11   3       55.16      103.06    144.71 o 
 -17  11   3      785.58     1131.03    193.94 o 
 -16  11   3      210.70      526.49    152.76 o 
 -15  11   3      659.09      663.13    164.37 o 
 -14  11   3      679.26      637.52    156.63 o 
 -13  11   3     2836.62     3051.39    232.86 o 
 -12  11   3      863.22     1060.49    147.99 o 
 -11  11   3     1573.13     1328.02    199.67 o 
 -10  11   3      897.71      846.75    142.50 o 
  -9  11   3      442.71      305.10    110.19 o 
  -8  11   3      634.36      635.40     93.03 o 
  -7  11   3     4222.37     4381.85    175.64 o 
  -6  11   3      818.24      935.71     94.75 o 
  -5  11   3      929.19      960.19    103.44 o 
  -4  11   3      102.00      131.94     50.88 o 
  -3  11   3     1769.31     2119.93     93.75 o 
  -2  11   3     1306.56     1265.82     78.10 o 
  -1  11   3      935.67      849.57     95.54 o 
   0  11   3      169.16       69.67     43.38 o 
   1  11   3      963.33      810.89     85.40 o 
   2  11   3     1283.32     1248.62     75.01 o 
   3  11   3     1876.67     2242.75    117.09 o 
   4  11   3      102.07       64.48     61.91 o 
   5  11   3      715.78      835.94     92.50 o 
   6  11   3      871.44     1019.66     97.98 o 
   7  11   3     4433.96     4640.57    218.83 o 
   8  11   3      640.01      473.76     86.95 o 
   9  11   3      438.40      303.61     93.48 o 
  10  11   3      924.13     1136.47     94.10 o 
  11  11   3     1708.31     1793.44    140.62 o 
  12  11   3      847.34      768.98    111.68 o 
  13  11   3     2819.45     2813.68    176.96 o 
  14  11   3      688.12      808.05    121.23 o 
  15  11   3      688.55      604.60    152.76 o 
  16  11   3      225.61      188.94    128.51 o 
  17  11   3      818.78      977.18    287.20 o 
  18  11   3       40.86       20.93    133.41 o 
 -18  12   3        7.18     -117.02    133.08 o 
 -17  12   3      101.81      -27.86    123.55 o 
 -16  12   3     1660.97     2029.07    229.94 o 
 -15  12   3      140.25      156.18    136.96 o 
 -14  12   3      296.66      383.36    124.61 o 
 -13  12   3      191.62      119.93    125.67 o 
 -12  12   3     2904.62     3162.49    231.23 o 
 -11  12   3     1087.09      930.08    156.34 o 
 -10  12   3      284.60      203.40    105.06 o 
  -9  12   3     1844.51     1630.21    235.23 o 
  -8  12   3      813.47      696.53    129.20 o 
  -7  12   3      187.96       58.61     74.70 o 
  -6  12   3     2957.29     3217.35    126.32 o 
  -5  12   3      729.52      835.90     77.72 o 
  -4  12   3      827.50      888.55     77.45 o 
  -3  12   3       80.34      147.74     54.49 o 
  -2  12   3     1879.29     1812.43    125.55 o 
  -1  12   3      529.53      409.90     59.39 o 
   0  12   3      668.35      576.15     67.12 o 
   1  12   3      510.92      413.40     72.64 o 
   2  12   3     2004.75     2337.63    136.84 o 
   3  12   3       68.95     -107.58     71.72 o 
   4  12   3      716.94      687.80     90.08 o 
   5  12   3      767.02      748.05     92.40 o 
   6  12   3     3106.72     3334.44    152.03 o 
   7  12   3      199.94      135.37     76.05 o 
   8  12   3      822.37      714.74    101.68 o 
   9  12   3     1887.60     1969.85    141.18 o 
  10  12   3      411.61      313.67     75.64 o 
  11  12   3     1059.75      995.44    101.65 o 
  12  12   3     2927.20     2701.69    137.45 o 
  13  12   3      202.91       68.47     86.11 o 
  14  12   3      297.95      213.35    100.17 o 
  15  12   3      135.34      280.14    129.54 o 
  16  12   3     1719.76     2087.47    229.55 o 
  17  12   3       87.51      172.32    143.12 o 
  18  12   3        4.50     -187.97    125.32 o 
 -17  13   3      104.54        9.02    142.50 o 
 -16  13   3       31.02       85.90    127.48 o 
 -15  13   3     1507.05     1454.25    204.58 o 
 -14  13   3      216.97       23.37    126.08 o 
 -13  13   3      342.16      191.70    136.96 o 
 -12  13   3        8.97      -41.84    107.77 o 
 -11  13   3     1448.91     1657.19    191.45 o 
 -10  13   3     1122.52     1167.09    164.09 o 
  -9  13   3      400.52      411.29     98.46 o 
  -8  13   3     1682.25     1783.84    143.68 o 
  -7  13   3     2268.60     2069.48    147.99 o 
  -6  13   3      727.11      864.83    104.36 o 
  -5  13   3     2076.50     2060.34    182.61 o 
  -4  13   3       59.60       85.19     57.18 o 
  -3  13   3      395.02      405.44     65.47 o 
  -2  13   3      439.64      266.90     59.71 o 
  -1  13   3     1158.54     1232.19    103.03 o 
   0  13   3      209.26      331.23     67.19 o 
   1  13   3     1186.11     1143.32    117.33 o 
   2  13   3      423.49      252.18     76.68 o 
   3  13   3      402.82      539.64     87.69 o 
   4  13   3       70.23      137.76     76.05 o 
   5  13   3     2128.03     2385.36    140.71 o 
   6  13   3      746.46      755.60    100.17 o 
   7  13   3     2177.41     1898.19    135.74 o 
   8  13   3     1745.09     1607.13    131.11 o 
   9  13   3      543.57      464.64     87.42 o 
  10  13   3     1096.09     1200.00    226.11 o 
  11  13   3     1482.58     1720.33    125.83 o 
  12  13   3       11.51       -9.66    144.11 o 
  13  13   3      329.06      444.81    147.88 o 
  14  13   3      212.14      131.29    127.48 o 
  15  13   3     1519.75     1191.69    371.99 o 
  16  13   3       23.76       19.27    133.41 o 
  17  13   3      138.05      110.04    133.41 o 
 -17  14   3       40.44       51.42    144.71 o 
 -16  14   3      158.15       10.47    133.90 o 
 -15  14   3        8.39     -179.59    119.73 o 
 -14  14   3     1695.07     1668.52    216.62 o 
 -13  14   3      249.31      366.60    148.89 o 
 -12  14   3      233.76      139.50    127.65 o 
 -11  14   3       25.84     -125.18     83.45 o 
 -10  14   3     2510.32     2728.53    183.15 o 
  -9  14   3      305.51      210.61     97.62 o 
  -8  14   3      480.75      569.50    159.75 o 
  -7  14   3      432.35      466.56     97.62 o 
  -6  14   3     2397.16     2534.24    151.18 o 
  -5  14   3      296.33      547.40     91.25 o 
  -4  14   3     1554.42     1736.29    219.70 o 
  -3  14   3       24.26      -78.63     52.42 o 
  -2  14   3      425.26      455.44     77.38 o 
  -1  14   3      434.81      461.41     69.87 o 
   0  14   3     1807.38     1753.37    123.17 o 
   1  14   3      429.83      300.03     84.41 o 
   2  14   3      357.86      284.14     83.32 o 
   3  14   3       30.77      -45.84     69.84 o 
   4  14   3     1662.21     2161.85    148.25 o 
   5  14   3      287.62      220.62    101.44 o 
   6  14   3     2312.53     2549.40    156.19 o 
   7  14   3      478.39      418.24     95.51 o 
   8  14   3      568.29      654.15    104.36 o 
   9  14   3      307.79      322.83     91.70 o 
  10  14   3     2588.02     2710.81    169.05 o 
  11  14   3       20.48      -50.59     71.25 o 
  12  14   3      227.75      161.21     95.56 o 
  13  14   3      248.65      252.57    123.55 o 
  14  14   3     1651.32     1517.57    195.32 o 
  15  14   3       10.33     -123.31    117.93 o 
  16  14   3      200.04      210.94    144.71 o 
  17  14   3       39.90     -121.32    155.91 o 
 -16  15   3       41.85     -159.95    127.48 o 
 -15  15   3      217.94       69.61    145.62 o 
 -14  15   3       30.74       55.03    175.06 o 
 -13  15   3     1569.26     1540.45    287.20 o 
 -12  15   3       83.81     -141.82     94.55 o 
 -11  15   3      260.96      243.64    105.73 o 
 -10  15   3        8.49      -99.75     84.51 o 
  -9  15   3     3128.49     3383.37    179.65 o 
  -8  15   3      393.72      291.24     92.53 o 
  -7  15   3      198.33      234.35     94.42 o 
  -6  15   3       99.79      142.25     76.26 o 
  -5  15   3     1531.93     1569.03    133.76 o 
  -4  15   3      237.10      247.24     86.87 o 
  -3  15   3      251.23      181.46     84.35 o 
  -2  15   3       26.95      -13.68     96.71 o 
  -1  15   3      208.01      273.17     85.20 o 
   0  15   3       62.96       13.01     66.18 o 
   1  15   3      226.62      181.81     89.27 o 
   2  15   3       27.64     -109.62     73.08 o 
   3  15   3      261.87      279.86     89.10 o 
   4  15   3      218.11      285.83     92.75 o 
   5  15   3     1584.28     2174.03    153.29 o 
   6  15   3      116.23       74.62     82.72 o 
   7  15   3      166.79      105.67     85.60 o 
   8  15   3      396.46      363.59     98.18 o 
   9  15   3     3212.81     3362.94    173.28 o 
  10  15   3        6.15      -64.07     83.45 o 
  11  15   3      206.19        3.55     88.14 o 
  12  15   3       87.52       71.37     98.15 o 
  13  15   3     1540.31     1613.63    208.78 o 
  14  15   3       32.51       19.15    127.65 o 
  15  15   3      270.56       16.41    121.44 o 
  16  15   3       32.93       91.38    137.28 o 
 -15  16   3      108.91       -7.85     97.35 o 
 -14  16   3      121.33      -51.26     91.16 o 
 -13  16   3      227.26      165.20    112.62 o 
 -12  16   3     1109.69     1055.66    143.61 o 
 -11  16   3      172.52       34.81    102.94 o 
 -10  16   3      956.66     1057.64    135.74 o 
  -9  16   3      250.32      214.34    100.34 o 
  -8  16   3     2161.37     2671.82    183.96 o 
  -7  16   3      342.47      186.77     95.16 o 
  -6  16   3      177.14      225.78     91.54 o 
  -5  16   3       55.71      -42.94     80.65 o 
  -4  16   3      824.94      788.23    114.45 o 
  -3  16   3      191.74       93.58    183.26 o 
  -2  16   3       91.23     -112.67    100.35 o 
  -1  16   3      494.40      584.49    131.35 o 
   0  16   3      423.82      202.31     86.91 o 
   1  16   3      493.18      383.24    105.66 o 
   2  16   3      123.62       93.00     85.75 o 
   3  16   3      197.17      272.31     92.52 o 
   4  16   3      835.37      813.21    115.60 o 
   5  16   3       56.71      -36.31     86.07 o 
   6  16   3      196.27      320.59    112.69 o 
   7  16   3      341.43      358.40    116.67 o 
   8  16   3     2170.33     2679.13    347.81 o 
   9  16   3      239.68      102.45     89.31 o 
  10  16   3      928.18      774.80    123.00 o 
  11  16   3      180.75      192.42    202.41 o 
  12  16   3     1070.90     1187.56    185.19 o 
  13  16   3      225.99      194.89    137.81 o 
  14  16   3      168.39      205.57    248.91 o 
  15  16   3      102.22      211.08    148.89 o 
 -14  17   3       32.62      -21.17    106.11 o 
 -13  17   3      108.73     -147.67     98.45 o 
 -12  17   3      350.77      203.88    108.06 o 
 -11  17   3     1484.11     1863.99    172.29 o 
 -10  17   3      112.25      -46.19     92.12 o 
  -9  17   3     1371.76     1351.80    149.64 o 
  -8  17   3      258.86      476.58    112.28 o 
  -7  17   3     1910.20     2150.57    209.04 o 
  -6  17   3       59.30      -83.93     82.38 o 
  -5  17   3       81.24     -108.14    106.46 o 
  -4  17   3        1.26     -130.08     86.72 o 
  -3  17   3      449.50      323.42    127.48 o 
  -2  17   3      165.46      189.05    117.55 o 
  -1  17   3       49.51        6.73    131.29 o 
   0  17   3       31.97      -24.56     98.58 o 
   1  17   3       64.09      -95.89     98.58 o 
   2  17   3      152.18       50.77     84.51 o 
   3  17   3      526.88      646.45    111.14 o 
   4  17   3        0.21      -90.80     80.13 o 
   5  17   3       59.50       17.30     83.85 o 
   6  17   3       62.90      -60.49     94.20 o 
   7  17   3     1954.01     2048.62    165.70 o 
   8  17   3      256.51      404.62    110.28 o 
   9  17   3     1365.93     1552.01    167.24 o 
  10  17   3      121.95       41.37    123.60 o 
  11  17   3     1443.80     1682.86    206.92 o 
  12  17   3      343.20      473.98    158.64 o 
  13  17   3      106.19      139.24    140.83 o 
  14  17   3       33.24       59.64    136.30 o 
 -13  18   3       28.05      -32.29    100.76 o 
 -12  18   3      446.52      393.04    123.93 o 
 -11  18   3      350.83      286.56    133.30 o 
 -10  18   3     1268.05     1613.16    165.96 o 
  -9  18   3      187.22      128.51    104.13 o 
  -8  18   3     1179.95     1319.47    169.17 o 
  -7  18   3       27.97       73.39    125.67 o 
  -6  18   3      755.00      574.71    151.00 o 
  -5  18   3       65.95     -154.97    111.38 o 
  -4  18   3        1.54     -153.02    102.02 o 
  -3  18   3       82.38       -3.80    113.67 o 
  -2  18   3      319.95      340.44    133.41 o 
  -1  18   3       48.59      -30.04    113.67 o 
   0  18   3        0.45     -154.25    108.10 o 
   1  18   3       46.10      -24.57    105.90 o 
   2  18   3      358.11      601.27    135.22 o 
   3  18   3       75.21      206.62    125.67 o 
   4  18   3       13.20     -110.21     82.69 o 
   5  18   3       73.13      -51.63     93.80 o 
   6  18   3      789.92      996.59    136.16 o 
   7  18   3       28.49        6.32     95.16 o 
   8  18   3     1180.52     1403.06    156.63 o 
   9  18   3      193.89       92.09    229.76 o 
  10  18   3     1225.58     1654.57    251.64 o 
  11  18   3      333.15      454.05    146.99 o 
  12  18   3      430.12      414.78    150.71 o 
  13  18   3       28.35      -12.17    131.29 o 
 -12  19   3       39.13      -32.64    103.82 o 
 -11  19   3      531.48      353.06    114.03 o 
 -10  19   3      402.85      389.09    126.11 o 
  -9  19   3      898.77      851.54    336.44 o 
  -8  19   3      140.39      115.45    128.51 o 
  -7  19   3      632.79      468.32    152.47 o 
  -6  19   3      119.50     -129.38    114.32 o 
  -5  19   3       98.45     -113.32    121.80 o 
  -4  19   3       20.11      -86.76    112.15 o 
  -3  19   3        7.06      -88.92    106.32 o 
  -2  19   3       45.89       48.14    142.23 o 
  -1  19   3      135.93      270.79    135.39 o 
   0  19   3       11.79      -29.33    120.35 o 
   1  19   3      125.15      210.27    120.91 o 
   2  19   3       41.68      -86.92    104.23 o 
   3  19   3        9.56     -161.23    107.48 o 
   4  19   3       21.97     -117.87    183.26 o 
   5  19   3      123.21     -173.78    115.85 o 
   6  19   3      124.05       -1.84    103.05 o 
   7  19   3      621.63      592.06    125.76 o 
   8  19   3      150.67      -15.09    104.75 o 
   9  19   3      895.93     1165.23    191.21 o 
  10  19   3      379.88      248.23    148.59 o 
  11  19   3      500.79      484.63    160.22 o 
  12  19   3       40.82      358.56    149.84 o 
 -10  20   3      694.42      494.17    180.53 o 
  -9  20   3      290.97      257.41    135.60 o 
  -8  20   3      439.45      423.83    154.15 o 
  -7  20   3       90.48      -96.48    127.48 o 
  -6  20   3      205.52      103.17    136.96 o 
  -5  20   3       50.85      -50.70    106.46 o 
  -4  20   3      255.24      -87.53    126.08 o 
  -3  20   3       17.23      -58.91    125.67 o 
  -2  20   3       94.57      -67.41    125.32 o 
  -1  20   3        2.46      -23.10    119.61 o 
   0  20   3      315.91      480.00    311.82 o 
   1  20   3        1.65     -185.40    123.60 o 
   2  20   3       71.16      125.82    131.52 o 
   3  20   3       19.56      -41.48    129.54 o 
   4  20   3      294.93      335.92    142.97 o 
   5  20   3       50.62     -128.43    169.59 o 
   6  20   3      196.59     -179.87    119.92 o 
   7  20   3      101.12      -83.73    119.17 o 
   8  20   3      462.59      560.73    162.47 o 
   9  20   3      275.43      186.00    143.12 o 
  10  20   3      662.91      765.60    177.94 o 
  -8  21   3      192.90        9.37    161.38 o 
  -7  21   3       84.21     -191.22    127.48 o 
  -6  21   3        4.08       -1.37    131.35 o 
  -5  21   3      258.31      -54.86    136.96 o 
  -4  21   3       33.19       53.74    130.84 o 
  -3  21   3      229.52      243.33    254.38 o 
  -2  21   3       44.54      -62.87    129.20 o 
  -1  21   3        8.08       76.59    135.39 o 
   0  21   3        2.60      -95.52    175.06 o 
   1  21   3       10.51      104.79    136.96 o 
   2  21   3       46.33      -10.78    161.38 o 
   3  21   3      235.17      106.90    199.67 o 
   4  21   3       32.10     -139.41    118.24 o 
   5  21   3      278.43       76.28    138.61 o 
   6  21   3        6.51     -166.93    111.29 o 
   7  21   3      100.74     -160.80    123.31 o 
   8  21   3      180.81      186.00    235.23 o 
  -6  22   3       34.10     -220.54    251.64 o 
  -5  22   3        4.65     -196.26    130.84 o 
  -4  22   3      248.27      107.80    148.50 o 
  -3  22   3       40.76     -112.63    147.70 o 
  -2  22   3       26.73      -71.89    136.96 o 
  -1  22   3       60.06      150.47    148.59 o 
   0  22   3       32.86     -118.47    128.56 o 
   1  22   3       59.46      -22.75    133.41 o 
   2  22   3       28.74       57.66    142.97 o 
   3  22   3       39.26        1.57    141.15 o 
   4  22   3      240.55      114.88    164.12 o 
   5  22   3        5.27     -178.06    135.33 o 
   6  22   3       60.70     -156.74    131.41 o 
  -2  23   3       19.35     -109.41    146.99 o 
  -1  23   3       16.69      -87.23    142.97 o 
   0  23   3       22.93     -120.20    141.72 o 
   1  23   3       12.65     -132.02    144.09 o 
   2  23   3       19.31       -1.87    175.06 o 
   0   0   4     6515.22     5316.33    189.54 o 
   1   0   4     6250.62     9927.59    237.13 o 
   2   0   4   106717.79   121015.87   2718.63 o 
   3   0   4    39934.48    33658.10    687.39 o 
   4   0   4    88736.52    95073.90   2133.21 o 
   5   0   4    56231.75    59396.32   1203.46 o 
   6   0   4     8833.19     9037.94    205.63 o 
   7   0   4     8708.93     7746.33    184.30 o 
   8   0   4     9998.79    10233.85    237.81 o 
   9   0   4     9888.09    11013.59    256.33 o 
  10   0   4     1921.50     1992.37     80.58 o 
  11   0   4      133.20      146.29     48.70 o 
  12   0   4     2203.12     1852.11     92.01 o 
  13   0   4     1568.60     1684.88    126.92 o 
  14   0   4     3267.97     3907.35    136.33 o 
  15   0   4      409.90      556.26     77.74 o 
  16   0   4      668.66      591.81     97.28 o 
  17   0   4      312.36      456.21     95.71 o 
  18   0   4     1489.94     1994.02    153.25 o 
  19   0   4        2.31       61.47    111.14 o 
  20   0   4      312.12      498.38    139.60 o 
  21   0   4        0.90      -86.07    118.21 o 
 -21   1   4      476.02      503.29    251.64 o 
 -20   1   4        1.16     -131.98     90.73 o 
 -19   1   4     1328.02     1927.74    153.38 o 
 -18   1   4      106.29       37.61     87.21 o 
 -17   1   4      686.49      723.93    107.09 o 
 -16   1   4      563.31      739.93    103.40 o 
 -15   1   4      382.95      449.34     76.02 o 
 -14   1   4      785.33      649.59     86.57 o 
 -13   1   4     1110.21     1438.51     92.49 o 
 -12   1   4      212.42      312.58     56.81 o 
 -11   1   4      280.65      182.25     48.87 o 
 -10   1   4     1785.24     1773.02     77.62 o 
  -9   1   4      231.87      299.20     47.43 o 
  -8   1   4     5884.09     7297.67    182.89 o 
  -7   1   4    23578.15    25134.30    528.75 o 
  -6   1   4     7312.73    11143.26    242.12 o 
  -5   1   4    24666.22    25611.56    611.42 o 
  -4   1   4    15303.42    11937.82    256.37 o 
  -3   1   4    50130.54    59823.27   1346.40 o 
  -2   1   4   166280.25   175886.69   3939.54 o 
  -1   1   4   136666.91   148012.31   3315.62 o 
   0   1   4    83406.49    76988.02   2004.06 o 
   1   1   4   135909.94   147692.89   3870.59 o 
   2   1   4   165435.70   175752.94   3948.43 o 
   3   1   4    50192.72    58951.14   1344.22 o 
   4   1   4    15567.13    11962.05    287.32 o 
   5   1   4    28492.10    29047.65    652.80 o 
   6   1   4     7094.74    10545.44    240.83 o 
   7   1   4    23143.41    25030.78    528.15 o 
   8   1   4     6209.25     7800.62    186.46 o 
   9   1   4      204.16      212.02     44.33 o 
  10   1   4     1786.16     1628.72     78.45 o 
  11   1   4      395.66      312.48     52.62 o 
  12   1   4      197.22      269.73     56.95 o 
  13   1   4     1074.76     1395.06     92.79 o 
  14   1   4      804.74      661.52     77.31 o 
  15   1   4      427.53      359.97     75.15 o 
  16   1   4      583.07      671.90     94.22 o 
  17   1   4      822.34      988.17    136.54 o 
  18   1   4      104.23      -29.10     99.98 o 
  19   1   4     1353.17     1180.58    156.60 o 
  20   1   4        1.05     -103.87    109.73 o 
  21   1   4      455.32      365.90    134.58 o 
 -21   2   4      108.25     -147.02    139.10 o 
 -20   2   4     1397.93     1803.38    226.07 o 
 -19   2   4       15.16      -71.85     91.48 o 
 -18   2   4      780.08     1077.60    122.86 o 
 -17   2   4     1012.85     1188.95    122.95 o 
 -16   2   4     1597.26     1447.42    127.13 o 
 -15   2   4     1476.20     1575.38    123.71 o 
 -14   2   4     1146.64     1420.84    113.49 o 
 -13   2   4     2655.50     2440.08    127.14 o 
 -12   2   4     3819.55     4015.18    130.22 o 
 -11   2   4     1057.42      705.86     64.80 o 
 -10   2   4     2264.73     1956.59     71.94 o 
  -9   2   4     7961.03     6887.64    157.39 o 
  -8   2   4    41944.76    43145.59    884.87 o 
  -7   2   4    58201.49    60992.94   1268.70 o 
  -6   2   4     4626.40     3985.43    111.05 o 
  -5   2   4    38550.97    36759.57    759.46 o 
  -4   2   4    28686.82    29861.34    622.71 o 
  -3   2   4     8625.31     6493.66    148.67 o 
  -2   2   4    38963.86    40062.22    909.05 o 
  -1   2   4   131494.95   145488.00   3222.62 o 
   0   2   4   366706.56   393659.78   8839.96 o 
   1   2   4   130735.46   140353.17   2840.72 o 
   2   2   4    37585.27    39632.99   1272.49 o 
   3   2   4     8293.05     6239.12    201.79 o 
   4   2   4    30215.21    31209.89    821.36 o 
   5   2   4    38675.50    37154.01    987.67 o 
   6   2   4     6077.21     5061.43    136.16 o 
   7   2   4    58502.07    63477.86   1430.70 o 
   8   2   4    40647.90    41810.79    990.80 o 
   9   2   4     7929.33     6883.78    199.16 o 
  10   2   4     2664.84     2140.77     95.85 o 
  11   2   4     1010.82      810.11     75.17 o 
  12   2   4     3757.96     3883.04    145.07 o 
  13   2   4     2588.83     2312.00    113.70 o 
  14   2   4     1104.70     1221.69    121.60 o 
  15   2   4     1467.08     1473.80    176.87 o 
  16   2   4     1643.35     1510.31    122.49 o 
  17   2   4     1000.13     1243.52    147.11 o 
  18   2   4      763.42      745.72    132.58 o 
  19   2   4       13.62     -115.55    181.97 o 
  20   2   4     1368.68     2005.65    325.74 o 
  21   2   4      105.25       -3.95    152.76 o 
 -21   3   4      497.54      467.56    358.32 o 
 -20   3   4      121.87        6.69    135.27 o 
 -19   3   4      470.05      737.25    426.70 o 
 -18   3   4      332.42      342.21    136.70 o 
 -17   3   4      524.38      640.44    148.44 o 
 -16   3   4      172.41      164.59     85.61 o 
 -15   3   4       75.20       48.66     75.80 o 
 -14   3   4       17.84      -93.40     66.66 o 
 -13   3   4      196.75       80.51     56.11 o 
 -12   3   4      415.78      273.11     58.11 o 
 -11   3   4      758.49      864.68     66.72 o 
 -10   3   4     4973.98     5294.06    147.00 o 
  -9   3   4    20187.10    20731.40    462.95 o 
  -8   3   4     9159.98    10223.13    236.85 o 
  -7   3   4     1661.37      992.15     54.84 o 
  -6   3   4    24327.03    34519.43    654.65 o 
  -5   3   4    20224.65    18962.97    362.74 o 
  -4   3   4     1136.77     1114.62     66.33 o 
  -3   3   4     3269.12     3661.88    123.18 o 
  -2   3   4    43705.65    43762.14    895.12 o 
  -1   3   4     8124.15     8809.48    246.23 o 
   0   3   4   257623.23   254534.34   6523.39 o 
   1   3   4     5333.98     5804.22    279.00 o 
   2   3   4    43696.95    44928.51   1152.57 o 
   3   3   4     1969.22     2407.03    164.12 o 
   4   3   4     1182.36     1221.24     64.39 o 
   5   3   4    19243.73    17941.78    510.96 o 
   6   3   4    24518.61    34916.27    939.25 o 
   7   3   4     2275.53     1463.65     76.59 o 
   8   3   4     9066.63    10201.88    271.64 o 
   9   3   4    21351.85    22228.86    529.06 o 
  10   3   4     4976.82     5156.94    166.33 o 
  11   3   4      698.59      657.49     73.73 o 
  12   3   4      395.33      316.25     65.40 o 
  13   3   4      182.57       15.70     57.99 o 
  14   3   4       16.11      -46.08     60.65 o 
  15   3   4      112.86      136.34     75.87 o 
  16   3   4      158.91       36.52     75.78 o 
  17   3   4      563.46      554.01     97.79 o 
  18   3   4      327.69      229.34    108.41 o 
  19   3   4      452.40      497.38    129.81 o 
  20   3   4      122.49      -65.59    110.27 o 
  21   3   4      492.38      334.36    177.81 o 
 -20   4   4      363.03      454.41    306.35 o 
 -19   4   4      473.22      661.20    161.91 o 
 -18   4   4      116.50      181.74    161.38 o 
 -17   4   4      394.80      269.93    164.12 o 
 -16   4   4      627.61      987.27    128.42 o 
 -15   4   4      441.56      503.50    112.13 o 
 -14   4   4      733.67      476.38     87.21 o 
 -13   4   4     3943.02     4011.18    158.47 o 
 -12   4   4     1405.09     1464.40     91.53 o 
 -11   4   4     1220.93     1257.77    105.63 o 
 -10   4   4     3155.45     3545.82    111.15 o 
  -9   4   4     2679.95     2055.60    102.98 o 
  -8   4   4    33623.15    34115.79    735.13 o 
  -7   4   4    16117.00    17869.81    389.69 o 
  -6   4   4    26107.30    30902.49    580.35 o 
  -5   4   4    25119.25    21489.15    414.80 o 
  -4   4   4    36262.20    36982.38    755.60 o 
  -3   4   4    39005.07    46442.34    949.02 o 
  -2   4   4   127919.05   138928.34   3082.14 o 
  -1   4   4   146556.80   148939.52   3827.44 o 
   0   4   4    12349.47    12181.53    287.80 o 
   1   4   4   147310.33   151300.55   3867.54 o 
   2   4   4   117423.22   129694.82   3345.34 o 
   3   4   4    38089.08    47048.14   1214.37 o 
   4   4   4    35055.53    36502.36    965.03 o 
   5   4   4    25398.66    22006.25    603.59 o 
   6   4   4    24180.17    28408.90    798.37 o 
   7   4   4    16271.43    17835.08    436.55 o 
   8   4   4    36339.26    36829.37    840.73 o 
   9   4   4     2673.27     1966.14     98.55 o 
  10   4   4     2932.28     3168.81    284.26 o 
  11   4   4     1271.63     1443.99    122.45 o 
  12   4   4     1471.37     1214.09     97.26 o 
  13   4   4     4014.39     4239.38    159.21 o 
  14   4   4      776.20      682.16     87.67 o 
  15   4   4      416.95      474.22     85.34 o 
  16   4   4      723.54     1148.59    114.91 o 
  17   4   4      402.92      206.71     88.19 o 
  18   4   4      156.76        7.29    102.11 o 
  19   4   4      471.37      538.67    147.68 o 
  20   4   4      349.23      358.07    243.44 o 
 -20   5   4       36.07     -132.91    137.28 o 
 -19   5   4      490.34      635.33    168.23 o 
 -18   5   4      217.20       -6.29    129.54 o 
 -17   5   4      316.08      304.38    117.55 o 
 -16   5   4       69.36       45.83    125.82 o 
 -15   5   4      448.59      238.11    112.89 o 
 -14   5   4     1356.84     1427.19    287.39 o 
 -13   5   4     1431.87     1628.82    130.44 o 
 -12   5   4      203.17      201.37     60.80 o 
 -11   5   4     1675.42     1747.93    116.07 o 
 -10   5   4     3228.96     3335.92    119.80 o 
  -9   5   4     2099.40     2143.48     81.54 o 
  -8   5   4     9164.03     8889.49    212.48 o 
  -7   5   4    17140.43    19008.64    408.85 o 
  -6   5   4      539.79      872.52     58.81 o 
  -5   5   4    65717.93    69081.23   1547.82 o 
  -4   5   4    10751.15    11251.40    273.63 o 
  -3   5   4    16416.52    16320.34    448.49 o 
  -2   5   4     3719.77     1516.70    111.21 o 
  -1   5   4    48363.57    52408.41   1364.07 o 
   0   5   4     4526.60     5869.55    152.03 o 
   1   5   4    43097.76    46573.89   1048.34 o 
   2   5   4     3788.49     1922.11    129.77 o 
   3   5   4    15186.90    15789.57    431.14 o 
   4   5   4    10721.15    11548.11    323.77 o 
   5   5   4    63979.10    67585.82   2185.30 o 
   6   5   4      619.58     1041.52    106.52 o 
   7   5   4    17521.46    19106.31    541.70 o 
   8   5   4     9324.33     8758.62    242.33 o 
   9   5   4     2232.37     2188.89     95.68 o 
  10   5   4     3205.41     3328.29    126.36 o 
  11   5   4     1726.08     2001.11    104.68 o 
  12   5   4      194.74      187.60     70.27 o 
  13   5   4     1395.93     1675.65    187.14 o 
  14   5   4     1391.91     1296.07    110.32 o 
  15   5   4      443.66      286.96     98.63 o 
  16   5   4       73.37       68.56     79.65 o 
  17   5   4      317.26      315.53     95.34 o 
  18   5   4      205.10      -17.02     99.78 o 
  19   5   4      448.67      203.91    120.96 o 
  20   5   4       34.66     -289.94    202.41 o 
 -20   6   4       86.07      -77.85    194.20 o 
 -19   6   4       46.91        1.14    137.81 o 
 -18   6   4     1265.45     1253.81    191.21 o 
 -17   6   4      708.24      437.85    150.27 o 
 -16   6   4       40.67       77.13    112.98 o 
 -15   6   4      586.22      739.25    237.97 o 
 -14   6   4      980.15      986.84    155.77 o 
 -13   6   4      106.01      106.93    102.45 o 
 -12   6   4     1588.45     1830.15    125.51 o 
 -11   6   4     1987.12     2041.74    102.27 o 
 -10   6   4     2618.48     2460.40    117.25 o 
  -9   6   4     3765.21     3548.79    118.77 o 
  -8   6   4     4442.15     4019.11    123.61 o 
  -7   6   4      776.60      864.89     81.46 o 
  -6   6   4    31278.37    35899.41    830.79 o 
  -5   6   4    39998.79    37675.63   1003.10 o 
  -4   6   4     3407.03     5021.93    189.54 o 
  -3   6   4    60671.55    59127.60   1543.59 o 
  -2   6   4    41662.96    40011.65   1053.81 o 
  -1   6   4     4041.76     3708.53    108.43 o 
   0   6   4     1776.67     1342.43     54.00 o 
   1   6   4     4145.24     3548.04    101.61 o 
   2   6   4    45762.21    43784.51   1144.10 o 
   3   6   4    60571.66    58837.89   1525.90 o 
   4   6   4     2249.40     3337.85    135.59 o 
   5   6   4    39839.85    38990.60   1029.23 o 
   6   6   4    31014.72    36748.35   1198.85 o 
   7   6   4      800.05      636.40    108.74 o 
   8   6   4     3877.76     3348.07    142.82 o 
   9   6   4     3713.92     3249.93    124.20 o 
  10   6   4     2983.54     2778.71    113.75 o 
  11   6   4     1990.73     2075.56    108.21 o 
  12   6   4     1537.61     1843.63    117.92 o 
  13   6   4      107.64       72.06     69.07 o 
  14   6   4      916.01     1087.72    127.13 o 
  15   6   4      596.98      611.53     95.99 o 
  16   6   4       70.81       69.48     79.50 o 
  17   6   4      697.97      660.21    106.15 o 
  18   6   4     1231.50     1549.97    159.18 o 
  19   6   4       47.57       93.00    207.88 o 
  20   6   4       92.45     -125.82    186.00 o 
 -20   7   4       80.60     -134.65    134.73 o 
 -19   7   4      138.65      158.64    131.29 o 
 -18   7   4       88.29      -75.10    126.08 o 
 -17   7   4      648.75      772.67    173.56 o 
 -16   7   4      170.50      186.00    127.65 o 
 -15   7   4       98.64       68.10    166.85 o 
 -14   7   4     1035.24     1263.00    306.35 o 
 -13   7   4      758.26      897.54    191.47 o 
 -12   7   4     1048.38      908.97    325.50 o 
 -11   7   4     2625.37     2451.47    175.97 o 
 -10   7   4      883.51      920.30     91.59 o 
  -9   7   4     1705.89     1806.16     85.42 o 
  -8   7   4      956.83     1026.11     85.57 o 
  -7   7   4    10749.72    12132.25    266.57 o 
  -6   7   4     7987.00     8396.61    218.72 o 
  -5   7   4     9788.62    11616.13    341.02 o 
  -4   7   4     6440.68     6268.48    202.94 o 
  -3   7   4    38082.97    41294.70   1090.55 o 
  -2   7   4     5760.91     9410.49    239.23 o 
  -1   7   4    10210.17     9693.52    243.72 o 
   0   7   4     3430.42     3597.09    108.20 o 
   1   7   4    11846.81    12007.92    292.39 o 
   2   7   4     5813.54     9452.36    278.77 o 
   3   7   4    34287.27    37301.19    985.97 o 
   4   7   4     6480.76     6359.24    203.72 o 
   5   7   4     8551.00    10150.68    300.55 o 
   6   7   4     7672.59     8182.72    252.85 o 
   7   7   4     9206.38    10136.30    325.58 o 
   8   7   4     1066.20     1112.87     95.34 o 
   9   7   4     2104.27     2155.13     95.90 o 
  10   7   4      857.75      875.57     82.04 o 
  11   7   4     2811.23     2893.25    124.73 o 
  12   7   4      975.88     1002.44     95.85 o 
  13   7   4      766.19      987.51    101.09 o 
  14   7   4     1061.78     1137.98    108.51 o 
  15   7   4      140.22       97.29     78.89 o 
  16   7   4      160.79      256.67     90.01 o 
  17   7   4      684.65      919.79    165.22 o 
  18   7   4       88.16       26.68    122.14 o 
  19   7   4      145.60      180.53    218.82 o 
  20   7   4       83.76       49.23    213.35 o 
 -19   8   4       46.39     -134.94    137.81 o 
 -18   8   4        5.21      -12.76    133.41 o 
 -17   8   4       99.04      134.03    135.39 o 
 -16   8   4     1805.09     1990.49    206.92 o 
 -15   8   4      365.15      524.94    141.15 o 
 -14   8   4      158.65      159.17    119.73 o 
 -13   8   4      533.10      744.85    143.12 o 
 -12   8   4        1.93        5.47    100.57 o 
 -11   8   4     9136.82     8324.13    456.79 o 
 -10   8   4     3494.32     3320.79    150.53 o 
  -9   8   4      550.56      742.46     79.55 o 
  -8   8   4      344.60      167.25     35.66 o 
  -7   8   4      602.16      642.95     64.01 o 
  -6   8   4     2387.48     2907.87    161.75 o 
  -5   8   4     8117.50     7949.57    250.47 o 
  -4   8   4    94407.18   100535.70   2609.38 o 
  -3   8   4    11871.81    11467.19    290.56 o 
  -2   8   4     4122.96     5318.21    152.84 o 
  -1   8   4    12283.33    16168.71    389.56 o 
   0   8   4    22501.17    24119.62    562.57 o 
   1   8   4    12158.40    16005.46    383.94 o 
   2   8   4     2842.84     3893.19    115.55 o 
   3   8   4    11955.65    11860.56    346.22 o 
   4   8   4    92295.46    98639.66   2550.29 o 
   5   8   4     8115.01     7938.85    250.19 o 
   6   8   4     2968.48     3241.34    132.45 o 
   7   8   4      645.95      715.39    106.73 o 
   8   8   4      369.59      164.44     63.27 o 
   9   8   4      543.13      758.96     75.01 o 
  10   8   4     3782.04     3847.25    143.20 o 
  11   8   4     9127.39     8260.03    248.42 o 
  12   8   4        3.11      -10.48     61.06 o 
  13   8   4      529.13      492.58     84.81 o 
  14   8   4      163.33       36.39     70.60 o 
  15   8   4      357.05      447.50    102.55 o 
  16   8   4     1823.89     2287.18    176.64 o 
  17   8   4       90.34      105.13     97.94 o 
  18   8   4       17.16      -51.76    124.61 o 
  19   8   4       50.12       21.88    207.88 o 
 -19   9   4      305.94      198.11    161.23 o 
 -18   9   4       77.12     -119.34    155.91 o 
 -17   9   4      228.31      183.73    125.67 o 
 -16   9   4       71.60       69.97    129.54 o 
 -15   9   4     1524.19     2279.05    552.52 o 
 -14   9   4      452.06      358.32    123.06 o 
 -13   9   4      480.72      724.38    146.84 o 
 -12   9   4      106.07     -133.08     88.72 o 
 -11   9   4      212.72      128.07    114.88 o 
 -10   9   4     1039.26     1136.56    131.35 o 
  -9   9   4     3183.40     3858.68    160.68 o 
  -8   9   4      291.79      352.14     75.38 o 
  -7   9   4     2144.24     2153.18    113.06 o 
  -6   9   4     3040.10     2627.08    140.84 o 
  -5   9   4    43013.29    44832.61   1193.36 o 
  -4   9   4    22852.57    19164.54    464.91 o 
  -3   9   4    23804.43    27083.88    637.96 o 
  -2   9   4    22017.67    22068.11    524.42 o 
  -1   9   4    14771.77    12052.11    301.60 o 
   0   9   4     1698.28     1099.24     64.85 o 
   1   9   4    14172.08    11610.83    289.39 o 
   2   9   4    22028.82    22582.70    531.87 o 
   3   9   4    23904.27    27186.89    738.81 o 
   4   9   4    23041.91    20247.56    564.85 o 
   5   9   4    45651.62    48244.90   1276.46 o 
   6   9   4     2971.73     2618.53    183.53 o 
   7   9   4     2728.95     2762.81    176.70 o 
   8   9   4      288.61      341.01     70.68 o 
   9   9   4     2977.16     3934.67    171.35 o 
  10   9   4     1076.41     1122.47    105.31 o 
  11   9   4      227.22      301.87     70.96 o 
  12   9   4       92.78       -6.54     62.56 o 
  13   9   4      471.42      578.41     89.11 o 
  14   9   4      463.27      308.22    104.13 o 
  15   9   4     1517.39     1966.98    275.37 o 
  16   9   4       70.33      -44.23     95.16 o 
  17   9   4      211.87       37.56    134.03 o 
  18   9   4       79.13      -99.79    119.17 o 
  19   9   4      309.94      206.88    147.09 o 
 -19  10   4      102.99      -17.55    177.79 o 
 -18  10   4      535.49      594.16    173.56 o 
 -17  10   4      235.94      215.60    144.97 o 
 -16  10   4      286.79      335.76    148.59 o 
 -15  10   4      293.38      541.35    137.81 o 
 -14  10   4      924.69     1318.21    309.08 o 
 -13  10   4      363.60      284.47    131.52 o 
 -12  10   4      948.71      849.49    154.58 o 
 -11  10   4      683.78      514.71    129.54 o 
 -10  10   4     1537.28     1433.58    289.94 o 
  -9  10   4      167.05      161.90     79.68 o 
  -8  10   4     2606.15     2168.38    125.05 o 
  -7  10   4     1504.89     1140.68    101.37 o 
  -6  10   4     5437.52     4814.72    180.25 o 
  -5  10   4     4699.71     4605.47    172.29 o 
  -4  10   4     8754.23     7155.07    204.15 o 
  -3  10   4     7802.72    10030.63    265.76 o 
  -2  10   4    35072.43    37646.67    870.78 o 
  -1  10   4     6338.17     6949.84    193.12 o 
   0  10   4     4411.92     4056.07    129.67 o 
   1  10   4     6513.19     7146.59    195.79 o 
   2  10   4    36199.41    38643.50    888.69 o 
   3  10   4     7875.04    10213.59    313.43 o 
   4  10   4     7950.74     6270.30    215.62 o 
   5  10   4     4723.36     4800.73    180.60 o 
   6  10   4     4619.97     4541.65    174.41 o 
   7  10   4     1522.16     1123.17     97.39 o 
   8  10   4     3221.65     3100.67    144.56 o 
   9  10   4      176.57      330.13     66.83 o 
  10  10   4     1297.18     1279.04     93.44 o 
  11  10   4      661.27      569.68     82.99 o 
  12  10   4      933.32      921.00    117.80 o 
  13  10   4      370.89      294.73     95.63 o 
  14  10   4      966.18     1185.76    134.45 o 
  15  10   4      291.78      398.98    111.20 o 
  16  10   4      278.90      442.93    119.87 o 
  17  10   4      242.82      148.32    224.29 o 
  18  10   4      554.26      603.15    164.37 o 
  19  10   4       98.23       71.41    141.72 o 
 -18  11   4       39.41      -91.59    135.22 o 
 -17  11   4      613.66      698.94    251.64 o 
 -16  11   4       79.28      145.63    194.20 o 
 -15  11   4      387.89      419.88    148.89 o 
 -14  11   4      671.86      578.39    156.34 o 
 -13  11   4      134.76       72.42    155.91 o 
 -12  11   4      495.47      620.95    169.59 o 
 -11  11   4     2058.85     2481.71    243.44 o 
 -10  11   4      200.54      169.96    111.98 o 
  -9  11   4      258.77       49.02    100.35 o 
  -8  11   4     1397.98     1696.60    124.72 o 
  -7  11   4    11026.63    10545.25    331.23 o 
  -6  11   4     4421.44     5132.65    168.98 o 
  -5  11   4     4403.35     5171.35    166.06 o 
  -4  11   4     2120.52     2190.04    100.34 o 
  -3  11   4    20587.96    25082.50    599.51 o 
  -2  11   4     4028.64     3959.97    134.07 o 
  -1  11   4    14601.21    13757.51    347.10 o 
   0  11   4     3251.55     3866.60    129.04 o 
   1  11   4    14499.07    14366.79    357.14 o 
   2  11   4     4019.29     3863.65    124.04 o 
   3  11   4    20517.14    25740.32    712.15 o 
   4  11   4     2120.88     2360.77    122.64 o 
   5  11   4     3332.50     4001.18    163.69 o 
   6  11   4     4378.36     5138.81    227.76 o 
   7  11   4    11430.48    10942.86    344.68 o 
   8  11   4     1416.21     1722.42    127.47 o 
   9  11   4      280.84      212.26     78.81 o 
  10  11   4      188.17      223.19     67.45 o 
  11  11   4     2165.89     2395.23    130.71 o 
  12  11   4      502.98      646.96    112.28 o 
  13  11   4      150.03       29.15     86.87 o 
  14  11   4      672.91      580.15    118.43 o 
  15  11   4      434.31      446.67    116.52 o 
  16  11   4       82.90      164.70    126.95 o 
  17  11   4      612.70      930.41    426.70 o 
  18  11   4       35.61      -20.74    137.81 o 
 -18  12   4      482.61      825.75    467.73 o 
 -17  12   4      153.71      134.03    146.99 o 
 -16  12   4      332.31      332.74    154.15 o 
 -15  12   4       77.30       83.28    166.85 o 
 -14  12   4      464.75      393.38    191.47 o 
 -13  12   4      672.34      577.62    154.58 o 
 -12  12   4      597.94      904.86    227.03 o 
 -11  12   4     1411.07     1070.41    160.50 o 
 -10  12   4      992.25      689.76    136.96 o 
  -9  12   4      672.07     1059.63    136.76 o 
  -8  12   4      807.27      755.71    135.22 o 
  -7  12   4     1737.99     1855.50    117.65 o 
  -6  12   4     6088.79     6756.71    206.02 o 
  -5  12   4       12.44       76.89     56.64 o 
  -4  12   4    10553.65    10176.68    278.62 o 
  -3  12   4     1054.20     1157.36    144.50 o 
  -2  12   4    29594.96    31276.98    738.47 o 
  -1  12   4    12770.25    14159.12    360.70 o 
   0  12   4     1140.68     1334.93     83.09 o 
   1  12   4    12639.93    13998.18    354.41 o 
   2  12   4    30602.83    32830.59    895.87 o 
   3  12   4     1061.58     1236.39    107.03 o 
   4  12   4     9869.52     9154.16    297.08 o 
   5  12   4       14.00       29.70     68.89 o 
   6  12   4     7103.49     7603.23    260.93 o 
   7  12   4     1735.92     1852.75    133.58 o 
   8  12   4      722.43      762.26     96.43 o 
   9  12   4      639.98     1180.10    129.87 o 
  10  12   4     1170.91      903.00     94.51 o 
  11  12   4     1419.84     1315.13    132.35 o 
  12  12   4      598.57      721.50    112.62 o 
  13  12   4      660.65      603.58    114.73 o 
  14  12   4      448.74      481.05    111.85 o 
  15  12   4       82.14       44.45    153.17 o 
  16  12   4      361.97      504.35    158.46 o 
  17  12   4      151.82       22.12    133.41 o 
  18  12   4      479.70      495.08    166.33 o 
 -17  13   4      312.08      340.95    166.20 o 
 -16  13   4       28.74       36.91    136.96 o 
 -15  13   4      180.63      104.09    139.10 o 
 -14  13   4       37.18      -91.14    113.67 o 
 -13  13   4       92.51       27.35    125.67 o 
 -12  13   4      236.27      211.76    133.41 o 
 -11  13   4      509.06      476.69    138.61 o 
 -10  13   4     2614.90     2835.65    216.21 o 
  -9  13   4      322.52      412.94    127.48 o 
  -8  13   4     4442.42     4370.09    194.90 o 
  -7  13   4     1563.48     1250.25    172.08 o 
  -6  13   4     3113.86     2787.74    147.59 o 
  -5  13   4     7628.51     6988.10    212.73 o 
  -4  13   4     4262.71     3501.65    134.63 o 
  -3  13   4    18629.77    21082.52    518.85 o 
  -2  13   4     5480.41     5946.52    184.37 o 
  -1  13   4     5643.92     5040.63    161.86 o 
   0  13   4        1.35      -36.40     61.74 o 
   1  13   4     6068.02     5921.37    215.72 o 
   2  13   4     5455.50     6099.70    223.00 o 
   3  13   4    17103.34    19048.58    552.43 o 
   4  13   4     4126.02     3564.43    161.11 o 
   5  13   4     8111.78     7709.34    268.90 o 
   6  13   4     3162.18     2943.25    150.83 o 
   7  13   4     1306.96     1026.51    112.57 o 
   8  13   4     4435.28     4045.68    181.57 o 
   9  13   4      220.70      129.61     77.50 o 
  10  13   4     2652.28     2681.18    149.63 o 
  11  13   4      538.38      621.04    111.89 o 
  12  13   4      223.94       98.97     90.28 o 
  13  13   4       88.19      138.85     95.66 o 
  14  13   4       34.60      -78.00     90.00 o 
  15  13   4      178.11      162.85    132.41 o 
  16  13   4       27.29      -63.49    116.80 o 
  17  13   4      325.98      258.03    126.95 o 
 -16  14   4      478.43      642.06    181.68 o 
 -15  14   4       10.93      -84.79    131.52 o 
 -14  14   4       65.61       24.50    147.70 o 
 -13  14   4       59.59      162.81    164.12 o 
 -12  14   4       56.85     -136.76    114.88 o 
 -11  14   4      852.74      948.47    164.37 o 
 -10  14   4     1791.41     1838.44    165.13 o 
  -9  14   4      346.91      333.09     96.28 o 
  -8  14   4      735.54      680.87    129.54 o 
  -7  14   4     1156.55     1332.13    132.65 o 
  -6  14   4     2516.22     2553.78    152.09 o 
  -5  14   4     1141.42     1636.12    187.07 o 
  -4  14   4    14806.67    15215.87    462.66 o 
  -3  14   4     1381.65     1798.08    106.09 o 
  -2  14   4     1304.56     1675.75    104.68 o 
  -1  14   4     3296.23     3570.73    163.42 o 
   0  14   4    13658.40    16248.20    483.82 o 
   1  14   4     3274.83     3405.22    160.24 o 
   2  14   4      896.17     1170.39    207.52 o 
   3  14   4     1416.20     1804.00    142.83 o 
   4  14   4    14631.30    15095.54    458.30 o 
   5  14   4     1158.34     1832.81    157.26 o 
   6  14   4     2223.61     2380.48    148.18 o 
   7  14   4     1160.31     1461.92    127.83 o 
   8  14   4      725.84      860.40    156.38 o 
   9  14   4      343.95      390.60     93.97 o 
  10  14   4     1755.16     1973.64    262.58 o 
  11  14   4      873.01      769.56    119.15 o 
  12  14   4       52.65      -66.00     88.98 o 
  13  14   4       57.06      119.48     98.91 o 
  14  14   4       71.11      -79.74    113.67 o 
  15  14   4        9.60     -129.81    113.67 o 
  16  14   4      469.33      274.43    152.47 o 
 -16  15   4       39.96     -182.68    123.31 o 
 -15  15   4      136.60      -66.21    131.35 o 
 -14  15   4       90.76      123.83    153.17 o 
 -13  15   4      139.52       87.53    143.12 o 
 -12  15   4      139.27       92.65     90.79 o 
 -11  15   4      233.79      115.00    102.31 o 
 -10  15   4      284.50      249.90    102.55 o 
  -9  15   4     3247.81     3563.66    231.23 o 
  -8  15   4      516.91      763.52    142.57 o 
  -7  15   4      149.49      130.15     87.69 o 
  -6  15   4     1542.31     1919.48    177.78 o 
  -5  15   4     8820.38     9607.09    327.60 o 
  -4  15   4      315.04      226.49     90.08 o 
  -3  15   4     1577.89     1846.61    147.71 o 
  -2  15   4     4973.81     5111.46    249.67 o 
  -1  15   4    11067.39    11651.67    372.50 o 
   0  15   4     8167.03     7896.91    279.32 o 
   1  15   4    10769.96    11349.04    366.29 o 
   2  15   4     5041.78     5410.84    251.55 o 
   3  15   4     2344.01     2320.28    148.37 o 
   4  15   4      299.41      284.76     93.45 o 
   5  15   4     8945.00     9172.83    317.87 o 
   6  15   4     1530.71     2146.82    156.64 o 
   7  15   4      196.97      150.39     82.63 o 
   8  15   4      537.80      584.20    106.91 o 
   9  15   4     3218.61     3956.44    190.52 o 
  10  15   4      287.03      380.65    129.20 o 
  11  15   4      206.38      122.77     94.33 o 
  12  15   4      137.18      -30.68     87.11 o 
  13  15   4      139.34       99.27    131.35 o 
  14  15   4       84.49      124.39    125.32 o 
  15  15   4      124.41       11.64    134.73 o 
  16  15   4       40.77     -167.07    111.38 o 
 -15  16   4      135.05      163.20    113.34 o 
 -14  16   4       89.90     -121.59     94.22 o 
 -13  16   4       67.39       18.13     99.69 o 
 -12  16   4       11.05       42.07    101.90 o 
 -11  16   4       55.75     -130.66     87.10 o 
 -10  16   4      468.79      378.94    113.45 o 
  -9  16   4      222.00      -17.55     90.08 o 
  -8  16   4     1964.39     2098.47    166.26 o 
  -7  16   4      247.52      148.69     90.28 o 
  -6  16   4     2100.23     2791.85    158.02 o 
  -5  16   4      685.57      681.94    107.62 o 
  -4  16   4     1905.65     1951.92    199.67 o 
  -3  16   4     1994.45     2452.24    210.58 o 
  -2  16   4     3495.81     3579.60    220.49 o 
  -1  16   4     1696.64     1942.09    193.41 o 
   0  16   4     4820.59     5827.37    231.60 o 
   1  16   4     1601.78     1825.92    233.09 o 
   2  16   4     3708.12     3745.86    178.90 o 
   3  16   4     1981.44     2606.82    163.01 o 
   4  16   4     2435.42     2542.74    163.48 o 
   5  16   4      704.82      727.84    110.95 o 
   6  16   4     1989.29     2500.15    165.80 o 
   7  16   4      250.12      190.29     91.46 o 
   8  16   4     1966.56     2474.03    244.02 o 
   9  16   4      233.90       -3.03     83.65 o 
  10  16   4      421.98      452.82    136.30 o 
  11  16   4       52.21       -5.74    136.76 o 
  12  16   4        8.45     -117.09     94.33 o 
  13  16   4       67.88      134.03    120.91 o 
  14  16   4       82.48      171.97    137.28 o 
  15  16   4      126.61       74.76    138.61 o 
 -14  17   4      152.99      -18.77    104.02 o 
 -13  17   4      398.78      420.70    125.26 o 
 -12  17   4       36.39     -139.88     93.26 o 
 -11  17   4      777.93      922.10    174.79 o 
 -10  17   4       24.52       30.17     96.06 o 
  -9  17   4      262.33      286.08    130.61 o 
  -8  17   4       75.15       29.38     95.16 o 
  -7  17   4     5223.50     4896.09    221.59 o 
  -6  17   4      410.52      248.91    131.52 o 
  -5  17   4      583.24      333.70    136.76 o 
  -4  17   4      292.52      328.39    133.41 o 
  -3  17   4     5109.74     4543.74    259.17 o 
  -2  17   4      456.42      197.29    119.73 o 
  -1  17   4     2217.98     1939.23    195.32 o 
   0  17   4       79.33       70.55    111.98 o 
   1  17   4     2366.90     2350.23    159.23 o 
   2  17   4      464.48      247.57     94.06 o 
   3  17   4     5647.78     5264.57    223.13 o 
   4  17   4      301.18      399.72     98.73 o 
   5  17   4      475.64      360.01    102.63 o 
   6  17   4      404.72      246.75     98.93 o 
   7  17   4     5146.57     4792.57    217.20 o 
   8  17   4       78.43       88.57     93.01 o 
   9  17   4      284.68      317.29    136.96 o 
  10  17   4       23.27       51.63    123.06 o 
  11  17   4      754.67      642.74    224.29 o 
  12  17   4       39.05       67.80    126.95 o 
  13  17   4      399.53      227.44    154.58 o 
  14  17   4      153.82      240.63    143.17 o 
 -13  18   4      129.66       37.79    114.80 o 
 -12  18   4      166.12      147.58    112.62 o 
 -11  18   4       76.90       58.01    110.38 o 
 -10  18   4      387.73      519.80    127.21 o 
  -9  18   4       26.49       31.57     98.45 o 
  -8  18   4     1317.32     1420.08    268.06 o 
  -7  18   4      344.16      174.24    128.51 o 
  -6  18   4     1849.60     2268.49    224.29 o 
  -5  18   4      180.46      307.36    139.50 o 
  -4  18   4     1248.87     1436.19    273.53 o 
  -3  18   4      312.80      166.98    121.44 o 
  -2  18   4     4963.29     5123.78    282.06 o 
  -1  18   4     1339.62      947.63    156.63 o 
   0  18   4     1726.57     1909.92    198.51 o 
   1  18   4     1286.41      657.08    166.85 o 
   2  18   4     5521.33     5541.75    292.03 o 
   3  18   4      308.20      361.10    102.33 o 
   4  18   4     1397.50     1750.21    154.37 o 
   5  18   4      187.58      170.52    100.67 o 
   6  18   4     1852.96     2147.35    173.05 o 
   7  18   4      338.76      222.47    110.54 o 
   8  18   4     1258.72     1396.76    181.68 o 
   9  18   4       22.63     -171.44    119.17 o 
  10  18   4      396.76      658.02    161.23 o 
  11  18   4       77.20      175.43    141.15 o 
  12  18   4      151.36      364.06    154.58 o 
  13  18   4      124.25      188.73    143.12 o 
 -12  19   4      223.17      345.67    162.73 o 
 -11  19   4       41.87       15.77    111.04 o 
 -10  19   4      259.04      264.72    279.00 o 
  -9  19   4      766.80     1019.20    270.79 o 
  -8  19   4      300.36      271.23    131.41 o 
  -7  19   4      984.50     1078.52    179.59 o 
  -6  19   4      103.72     -174.79    150.44 o 
  -5  19   4     1130.85     1059.57    177.94 o 
  -4  19   4      661.00      654.46    154.15 o 
  -3  19   4      374.55      467.87    146.38 o 
  -2  19   4      178.11      304.88    127.48 o 
  -1  19   4     3637.09     3865.89    249.30 o 
   0  19   4        4.53      -49.50    121.80 o 
   1  19   4     3821.81     4086.77    284.47 o 
   2  19   4      172.27      272.56    130.84 o 
   3  19   4      363.41      245.94    224.29 o 
   4  19   4      645.00      346.17    306.35 o 
   5  19   4     1386.57     1375.44    152.03 o 
   6  19   4      105.93      -53.63     96.96 o 
   7  19   4      923.92     1209.96    151.40 o 
   8  19   4      283.41      308.58    145.62 o 
   9  19   4      752.98     1074.66    189.12 o 
  10  19   4      261.11      218.82    164.12 o 
  11  19   4       30.27     -130.37    123.55 o 
  12  19   4      216.24      489.33    196.94 o 
 -10  20   4       75.85      -13.24    118.24 o 
  -9  20   4       86.64      -60.25    128.44 o 
  -8  20   4     1156.30     1509.86    295.41 o 
  -7  20   4       20.66       13.80    133.08 o 
  -6  20   4      605.19      329.96    144.57 o 
  -5  20   4       84.77      -89.65    119.73 o 
  -4  20   4      523.27      232.04    137.81 o 
  -3  20   4      175.61      -22.31    123.60 o 
  -2  20   4     1963.35     1725.73    459.52 o 
  -1  20   4       19.22      240.70    164.12 o 
   0  20   4     8555.49     9828.85    442.80 o 
   1  20   4       19.96      178.00    129.54 o 
   2  20   4     1608.99     1357.56    189.43 o 
   3  20   4      171.78      115.42    136.96 o 
   4  20   4      566.79      385.67    154.73 o 
   5  20   4       87.64      -18.86    128.51 o 
   6  20   4      663.21      500.10    210.61 o 
   7  20   4       23.91     -176.42    117.62 o 
   8  20   4     1177.45     1538.67    240.70 o 
   9  20   4       86.69     -102.78    126.95 o 
  10  20   4       53.71      -33.51    137.81 o 
  -8  21   4      220.72      203.02    186.00 o 
  -7  21   4      355.33       44.14    140.20 o 
  -6  21   4      159.88       77.04    191.47 o 
  -5  21   4      677.35      370.96    152.76 o 
  -4  21   4        9.56     -145.84     97.23 o 
  -3  21   4     1389.93     1120.57    195.32 o 
  -2  21   4      323.60      618.10    164.09 o 
  -1  21   4     4545.18     5172.39    303.19 o 
   0  21   4       28.03       63.85    134.03 o 
   1  21   4     4234.45     4737.43    413.02 o 
   2  21   4      326.85      265.77    151.88 o 
   3  21   4     1324.18     1079.45    190.05 o 
   4  21   4       11.47     -184.97    144.97 o 
   5  21   4      607.47      290.63    151.88 o 
   6  21   4      163.26       88.38    147.99 o 
   7  21   4      384.99      426.70    240.70 o 
   8  21   4      225.85      284.47    240.70 o 
  -6  22   4      127.32       48.53    132.76 o 
  -5  22   4      100.38      -62.65    122.16 o 
  -4  22   4      660.59      330.80    213.35 o 
  -3  22   4       17.39     -197.71    139.50 o 
  -2  22   4     2374.37     3454.74    293.99 o 
  -1  22   4      202.54      339.31    289.94 o 
   0  22   4      659.61      798.60    265.32 o 
   1  22   4      195.66      170.11    141.15 o 
   2  22   4     2412.45     3167.39    277.79 o 
   3  22   4       19.43     -171.85    183.26 o 
   4  22   4      656.25      499.54    205.14 o 
   5  22   4      106.49      -41.03    139.26 o 
   6  22   4      124.96       21.88    207.88 o 
   0  23   4       79.83      -66.96    145.02 o 
   1   0   5      222.55      409.02     39.92 o 
   2   0   5     9838.00     8828.01    191.96 o 
   3   0   5     4911.86     4509.37    107.43 o 
   4   0   5      329.68      280.03     27.24 o 
   5   0   5     1122.19      972.74     43.91 o 
   6   0   5      120.74      238.01     32.07 o 
   7   0   5     1042.05      969.71     84.10 o 
   8   0   5     9763.73     9385.62    221.49 o 
   9   0   5      459.82      611.14     54.48 o 
  10   0   5     2377.93     1971.21     80.69 o 
  11   0   5      470.31      512.64     59.67 o 
  12   0   5    12356.99    11337.80    276.66 o 
  13   0   5      744.20      772.64     74.72 o 
  14   0   5      928.39     1046.43     86.76 o 
  15   0   5      797.03     1240.35    188.71 o 
  16   0   5     1926.01     2297.98    228.19 o 
  17   0   5      718.40      523.74    103.44 o 
  18   0   5     1402.88     1306.04    131.25 o 
  19   0   5        1.82     -130.35    103.17 o 
  20   0   5      352.47      196.94    124.28 o 
  21   0   5      134.91       20.89    147.99 o 
 -21   1   5       63.79     -160.73    136.96 o 
 -20   1   5      263.90      273.65    126.26 o 
 -19   1   5      530.05      408.54    108.57 o 
 -18   1   5       80.16      -27.86    100.28 o 
 -17   1   5     2058.28     2636.39    309.36 o 
 -16   1   5     1858.48     1995.47    148.08 o 
 -15   1   5      789.92      952.05     99.51 o 
 -14   1   5      486.27      413.71     76.79 o 
 -13   1   5     5247.55     5069.77    155.03 o 
 -12   1   5      227.28      201.75     52.38 o 
 -11   1   5     6806.21     6663.86    180.29 o 
 -10   1   5      616.55      553.42     58.44 o 
  -9   1   5     6472.37     6133.07    157.60 o 
  -8   1   5     2521.61     2531.29    131.45 o 
  -7   1   5     6429.53     6296.18    161.61 o 
  -6   1   5      425.37      489.21     42.36 o 
  -5   1   5     3000.88     2964.06     78.43 o 
  -4   1   5       70.40       79.20     16.31 o 
  -3   1   5     5951.06     6806.39    174.84 o 
  -2   1   5     2151.81     2129.80     72.29 o 
  -1   1   5     2625.06     2907.16     93.05 o 
   0   1   5       69.81       63.65     23.90 o 
   1   1   5     2591.54     2762.50     96.61 o 
   2   1   5     2188.65     2301.47    132.19 o 
   3   1   5     5826.29     6701.56    171.77 o 
   4   1   5       55.23       89.06     27.21 o 
   5   1   5     3705.32     3780.59    104.33 o 
   6   1   5      443.53      549.32     69.61 o 
   7   1   5     6778.39     6973.37    165.21 o 
   8   1   5     2620.34     2565.49    105.02 o 
   9   1   5     6081.56     5805.57    157.93 o 
  10   1   5      584.53      600.44     57.74 o 
  11   1   5     7041.52     6950.40    182.30 o 
  12   1   5      224.41       77.70     52.91 o 
  13   1   5     5002.86     4996.15    155.40 o 
  14   1   5      491.59      331.33     68.76 o 
  15   1   5      961.78     1208.82     96.01 o 
  16   1   5     1819.46     2333.30    173.65 o 
  17   1   5     1947.09     2172.67    178.90 o 
  18   1   5       98.82        3.81     98.83 o 
  19   1   5      579.28      420.82    125.65 o 
  20   1   5      233.34      154.80    123.63 o 
  21   1   5       68.82      103.19    127.73 o 
 -21   2   5       55.69      -55.71    186.00 o 
 -20   2   5      155.29       95.97    119.27 o 
 -19   2   5      124.80      142.91    109.73 o 
 -18   2   5      737.87      875.03    115.31 o 
 -17   2   5        5.61      -72.78     76.82 o 
 -16   2   5      708.51      631.05     99.70 o 
 -15   2   5       40.56       61.31     74.16 o 
 -14   2   5     4048.07     4809.16    181.94 o 
 -13   2   5     2425.27     2341.89    122.23 o 
 -12   2   5     3340.77     3546.29    137.87 o 
 -11   2   5      598.04      437.29     85.28 o 
 -10   2   5    10404.41    10280.25    281.99 o 
  -9   2   5     1823.35     1410.65     82.72 o 
  -8   2   5    12570.71    12314.84    315.51 o 
  -7   2   5     6834.11     7409.24    203.96 o 
  -6   2   5     4879.73     5036.07    135.49 o 
  -5   2   5     1226.40     1116.89     53.18 o 
  -4   2   5     3159.39     2748.02     78.41 o 
  -3   2   5        1.46       77.01     25.75 o 
  -2   2   5     2795.59     2505.96     76.36 o 
  -1   2   5      858.64     1130.48    117.10 o 
   0   2   5     1538.97     1365.13     50.83 o 
   1   2   5      867.15      865.65     52.36 o 
   2   2   5     2668.46     2372.29     86.17 o 
   3   2   5        1.70       71.54     28.98 o 
   4   2   5     3061.41     2751.60    101.17 o 
   5   2   5     1274.60     1134.17     61.97 o 
   6   2   5     5818.09     6020.07    186.51 o 
   7   2   5     6989.43     7464.99    204.60 o 
   8   2   5    12078.38    11966.05    311.13 o 
   9   2   5     1785.44     1466.13     84.46 o 
  10   2   5    10504.94    10316.49    279.72 o 
  11   2   5      577.58      508.63     64.85 o 
  12   2   5     2789.13     2841.61    125.29 o 
  13   2   5     2420.37     2342.07    155.55 o 
  14   2   5     4140.16     4996.79    185.56 o 
  15   2   5       37.69       30.98     68.88 o 
  16   2   5      753.86      824.83    124.84 o 
  17   2   5       10.30      -99.93     89.45 o 
  18   2   5      781.98      905.16    179.82 o 
  19   2   5      102.29        5.02    109.49 o 
  20   2   5      196.14      112.03    119.94 o 
  21   2   5       40.52     -103.58    110.53 o 
 -20   3   5       13.35     -101.20    126.95 o 
 -19   3   5      594.41      558.59    177.79 o 
 -18   3   5      228.34      205.55    110.28 o 
 -17   3   5      191.74       47.81     98.83 o 
 -16   3   5      113.03      -50.84     74.05 o 
 -15   3   5     3376.52     3231.52    149.63 o 
 -14   3   5     1254.52     1508.89    118.06 o 
 -13   3   5     1162.85     1272.79    105.66 o 
 -12   3   5      640.74      551.70     80.10 o 
 -11   3   5    13033.99    12804.08    299.47 o 
 -10   3   5      389.65      375.69     49.85 o 
  -9   3   5    10802.92    10022.41    243.08 o 
  -8   3   5      196.60      232.92     39.56 o 
  -7   3   5     6688.31     7572.50    184.45 o 
  -6   3   5     4212.58     4351.77    118.13 o 
  -5   3   5     4078.56     4113.58    108.75 o 
  -4   3   5      445.75      689.68     39.65 o 
  -3   3   5     2315.83     2986.73     79.46 o 
  -2   3   5      607.25      731.42     58.37 o 
  -1   3   5      608.31      840.80     87.65 o 
   0   3   5     2547.97     2041.17     73.24 o 
   1   3   5      695.73      859.52     71.85 o 
   2   3   5      625.33      690.53     86.68 o 
   3   3   5     1913.50     2442.12     88.47 o 
   4   3   5      440.09      698.16     39.50 o 
   5   3   5     4037.68     3810.40    136.23 o 
   6   3   5     4359.09     4587.10    158.37 o 
   7   3   5     7137.89     8179.68    249.98 o 
   8   3   5      218.17      219.77     49.19 o 
   9   3   5    11428.46    10576.90    278.43 o 
  10   3   5      379.68      427.65     63.19 o 
  11   3   5    12335.49    12239.92    334.73 o 
  12   3   5      608.40      566.57     76.75 o 
  13   3   5      971.22     1058.22     99.49 o 
  14   3   5     1296.49     1347.44    111.33 o 
  15   3   5     3409.24     3292.24    146.02 o 
  16   3   5      117.06      -49.09     69.83 o 
  17   3   5      239.00      128.96    102.63 o 
  18   3   5      191.77       88.73    110.15 o 
  19   3   5      615.28      531.20    132.45 o 
  20   3   5        6.78     -152.85    101.90 o 
 -20   4   5      414.31      592.29    172.10 o 
 -19   4   5       89.50     -116.40    125.67 o 
 -18   4   5      351.12      257.34    183.26 o 
 -17   4   5      961.29     1159.64    160.50 o 
 -16   4   5      236.79       81.92     92.40 o 
 -15   4   5      854.64     1004.73    172.92 o 
 -14   4   5     2245.14     2393.57    150.81 o 
 -13   4   5      185.18      193.58     70.38 o 
 -12   4   5     3108.02     2901.78    125.06 o 
 -11   4   5      241.39      203.04     50.39 o 
 -10   4   5    15460.11    15549.01    350.99 o 
  -9   4   5     1791.57     1486.88     68.45 o 
  -8   4   5    17304.21    17042.57    385.43 o 
  -7   4   5     3388.07     3646.88     95.90 o 
  -6   4   5     9541.88    11490.59    235.28 o 
  -5   4   5     4684.06     4208.48     99.19 o 
  -4   4   5      876.10      566.74     46.28 o 
  -3   4   5      550.90      510.47     32.92 o 
  -2   4   5     1254.16     1570.20     73.87 o 
  -1   4   5      110.14      119.90     33.16 o 
   0   4   5     2515.93     2577.15     78.39 o 
   1   4   5      114.57       87.34     32.19 o 
   2   4   5     1095.46     1368.25     61.74 o 
   3   4   5      535.02      527.90     59.96 o 
   4   4   5      674.07      603.63     42.44 o 
   5   4   5     4776.18     4488.49    155.20 o 
   6   4   5     9284.41    11213.08    335.15 o 
   7   4   5     3523.12     3772.46    145.30 o 
   8   4   5    18856.46    18405.75    441.89 o 
   9   4   5     1829.01     1631.59     89.01 o 
  10   4   5    14943.37    15326.29    398.19 o 
  11   4   5      245.24      163.47     56.00 o 
  12   4   5     3046.11     2676.22    122.03 o 
  13   4   5      190.96      288.82     84.49 o 
  14   4   5     2297.09     2378.56    128.33 o 
  15   4   5      890.43      977.52    105.02 o 
  16   4   5      273.19      136.27     78.19 o 
  17   4   5      904.96      995.74    138.06 o 
  18   4   5      339.77      392.29    119.94 o 
  19   4   5       84.84       97.29    110.27 o 
  20   4   5      388.89      206.24    118.18 o 
 -20   5   5      130.37      129.67    141.72 o 
 -19   5   5      207.20      300.42    139.50 o 
 -18   5   5      175.50       85.63    139.10 o 
 -17   5   5      588.50      763.54    259.85 o 
 -16   5   5      535.32      622.59    210.61 o 
 -15   5   5      354.55      303.48    115.67 o 
 -14   5   5     2173.87     2278.68    204.58 o 
 -13   5   5     4007.97     3984.02    161.84 o 
 -12   5   5      788.19      856.68     87.34 o 
 -11   5   5     8947.00     9139.89    260.22 o 
 -10   5   5       33.99      115.17     42.48 o 
  -9   5   5    10282.48    10594.15    251.42 o 
  -8   5   5     4203.68     4066.86    115.63 o 
  -7   5   5     9436.20     9936.45    213.22 o 
  -6   5   5     2716.69     2820.54     76.85 o 
  -5   5   5     9842.39    11190.92    248.22 o 
  -4   5   5       72.81       21.98     22.13 o 
  -3   5   5       50.32       94.12     24.41 o 
  -2   5   5      616.64      546.65     35.20 o 
  -1   5   5      276.34      293.79     37.90 o 
   0   5   5       57.10       12.60     21.77 o 
   1   5   5      310.35      330.98     44.22 o 
   2   5   5      634.39      448.15     56.63 o 
   3   5   5      144.04      119.53     53.96 o 
   4   5   5       59.53       14.12     34.12 o 
   5   5   5     9304.62    10315.82    303.22 o 
   6   5   5     2792.97     2986.35    126.09 o 
   7   5   5     9849.73    10584.69    318.39 o 
   8   5   5     4320.19     4037.65    161.54 o 
   9   5   5    10442.47    10459.73    284.67 o 
  10   5   5       46.32       51.53     51.86 o 
  11   5   5     8558.96     8750.37    257.31 o 
  12   5   5      807.68      816.50    123.58 o 
  13   5   5     4473.33     4495.45    163.98 o 
  14   5   5     2188.10     1898.16    126.98 o 
  15   5   5      458.04      424.61     88.72 o 
  16   5   5      498.45      531.54     95.01 o 
  17   5   5      611.27      546.06    120.15 o 
  18   5   5      157.99      -10.03     99.00 o 
  19   5   5      158.27      -77.22    100.97 o 
  20   5   5      143.48      -21.88    218.82 o 
 -20   6   5      346.07      500.55    162.47 o 
 -19   6   5        1.24     -114.88    153.17 o 
 -18   6   5      116.99      -87.19    125.32 o 
 -17   6   5      155.62      183.26    150.44 o 
 -16   6   5     1607.02     2082.50    214.45 o 
 -15   6   5      232.13       29.62    111.38 o 
 -14   6   5     1198.37     1214.37    191.47 o 
 -13   6   5      306.09      319.05    119.73 o 
 -12   6   5     5993.37     6151.58    293.91 o 
 -11   6   5      542.69      543.67     83.54 o 
 -10   6   5     5031.33     5208.71    160.16 o 
  -9   6   5      515.19      552.92     56.07 o 
  -8   6   5    10834.16    10838.11    249.60 o 
  -7   6   5     1159.29     1256.21     79.67 o 
  -6   6   5     9430.05    10076.35    228.08 o 
  -5   6   5     2034.38     1871.72     69.49 o 
  -4   6   5     1050.34     1215.39     81.77 o 
  -3   6   5      480.21      818.16     98.56 o 
  -2   6   5      667.10      608.57     53.51 o 
  -1   6   5      949.89     1092.12     52.82 o 
   0   6   5       59.79      147.13     38.69 o 
   1   6   5      966.42     1110.34     51.32 o 
   2   6   5      841.09      711.54     39.79 o 
   3   6   5      491.71      762.13     87.27 o 
   4   6   5      906.37      931.13     64.19 o 
   5   6   5     2067.52     1994.17     91.48 o 
   6   6   5     9220.29    10063.38    299.08 o 
   7   6   5     1181.23     1395.48    117.22 o 
   8   6   5    10570.28    10336.28    323.88 o 
   9   6   5      576.50      657.06     71.89 o 
  10   6   5     5193.40     5131.72    169.65 o 
  11   6   5      556.86      553.15    105.20 o 
  12   6   5     6130.82     6082.66    200.66 o 
  13   6   5      305.70      201.74     71.16 o 
  14   6   5     1424.27     1573.05    118.88 o 
  15   6   5      213.89      108.60     75.90 o 
  16   6   5     1560.73     1872.86    146.87 o 
  17   6   5      155.39      201.74     88.12 o 
  18   6   5       61.89      -48.73    141.72 o 
  19   6   5        0.06     -178.18    121.44 o 
  20   6   5      336.20      481.41    257.11 o 
 -20   7   5       94.92      -63.40    164.12 o 
 -19   7   5      174.48      252.01    142.50 o 
 -18   7   5       99.08       88.61    136.96 o 
 -17   7   5      916.86     1030.48    185.68 o 
 -16   7   5      632.92      834.42    166.33 o 
 -15   7   5     3179.20     3560.33    232.00 o 
 -14   7   5      216.01       68.63    106.32 o 
 -13   7   5      432.73      325.50    123.78 o 
 -12   7   5      205.18      176.98    110.19 o 
 -11   7   5     9416.54     8970.67    519.70 o 
 -10   7   5      396.97      479.73    102.02 o 
  -9   7   5     3582.70     3457.00    116.30 o 
  -8   7   5     2225.82     1992.85     73.32 o 
  -7   7   5     6279.16     6059.99    149.61 o 
  -6   7   5      218.61      116.71     53.71 o 
  -5   7   5     8263.52     9296.90    284.12 o 
  -4   7   5      265.10      504.57     63.01 o 
  -3   7   5      588.56      685.54     63.46 o 
  -2   7   5      117.98      160.08     35.90 o 
  -1   7   5      240.76      253.95     41.73 o 
   0   7   5     1278.16     1508.92     72.37 o 
   1   7   5      304.43      292.57     45.80 o 
   2   7   5      109.13      217.38     73.81 o 
   3   7   5      426.69      450.27     98.39 o 
   4   7   5      280.02      504.15     76.28 o 
   5   7   5     8228.77     9384.12    279.66 o 
   6   7   5      221.98      155.34     45.73 o 
   7   7   5     6075.89     5971.13    177.48 o 
   8   7   5     2325.30     2157.84    115.25 o 
   9   7   5     3573.55     3355.29    150.27 o 
  10   7   5      405.43      469.07     78.96 o 
  11   7   5    10045.97    10303.14    289.94 o 
  12   7   5      201.10      161.45     69.03 o 
  13   7   5      397.83      309.53     77.10 o 
  14   7   5      207.49      116.62     74.29 o 
  15   7   5     3112.59     3018.72    146.90 o 
  16   7   5      617.06      612.38    101.58 o 
  17   7   5      744.42      986.90    136.84 o 
  18   7   5      118.33       30.83    126.08 o 
  19   7   5      201.20      -49.23    202.41 o 
  20   7   5       77.83      -16.41    218.82 o 
 -19   8   5      145.43       -3.21    169.59 o 
 -18   8   5      481.51      304.64    160.50 o 
 -17   8   5       95.82       56.56    125.67 o 
 -16   8   5      710.94      823.03    289.94 o 
 -15   8   5      406.96      330.70    141.15 o 
 -14   8   5     4158.39     4498.44    258.83 o 
 -13   8   5     1250.21     1573.78    183.47 o 
 -12   8   5      644.01      696.72    216.09 o 
 -11   8   5     2663.25     2542.26    187.58 o 
 -10   8   5     8094.97     8684.95    361.29 o 
  -9   8   5      303.83      193.03     48.95 o 
  -8   8   5     3686.89     3592.60    133.44 o 
  -7   8   5     1012.50      894.43     86.73 o 
  -6   8   5     6959.84     6296.73    216.68 o 
  -5   8   5     1938.48     1682.85     96.66 o 
  -4   8   5     1631.44     1840.81     95.93 o 
  -3   8   5     1012.95      826.18     71.26 o 
  -2   8   5      317.20      472.11     49.40 o 
  -1   8   5        5.64      -44.18     29.45 o 
   0   8   5      428.73      515.47     57.21 o 
   1   8   5        6.42      -42.64     28.43 o 
   2   8   5      222.46      441.53     67.45 o 
   3   8   5     1015.08      598.07     69.24 o 
   4   8   5     1668.18     1715.81     94.79 o 
   5   8   5     1997.94     1760.83     95.56 o 
   6   8   5     7193.02     6501.31    215.93 o 
   7   8   5     1071.73      906.15     95.88 o 
   8   8   5     3561.51     3585.84    130.11 o 
   9   8   5      309.67      181.50     75.85 o 
  10   8   5     8586.18     8941.68    258.86 o 
  11   8   5     2666.71     2645.08    124.89 o 
  12   8   5      775.65      675.85     89.70 o 
  13   8   5     1221.13     1334.39    112.52 o 
  14   8   5     4079.46     4064.28    167.93 o 
  15   8   5      393.51      564.23     94.51 o 
  16   8   5      601.83      565.69    111.57 o 
  17   8   5      108.21      149.33    103.67 o 
  18   8   5      482.15      551.37    257.11 o 
  19   8   5      125.45       21.88    207.88 o 
 -19   9   5      442.99      690.61    189.54 o 
 -18   9   5      431.78      297.77    141.72 o 
 -17   9   5      574.96      649.24    164.37 o 
 -16   9   5      180.25      257.71    191.47 o 
 -15   9   5     2013.31     2044.08    495.08 o 
 -14   9   5      492.69      469.76    147.70 o 
 -13   9   5     2763.73     2531.55    223.96 o 
 -12   9   5      468.60      302.09    121.80 o 
 -11   9   5     1673.60     1397.89    164.37 o 
 -10   9   5     1667.00     1677.66    191.47 o 
  -9   9   5     4075.88     4691.60    190.10 o 
  -8   9   5      111.68       26.92     44.71 o 
  -7   9   5     4118.47     3475.71    145.74 o 
  -6   9   5      111.64       74.40     55.07 o 
  -5   9   5     5708.39     5562.89    195.36 o 
  -4   9   5     2279.35     2120.83    106.77 o 
  -3   9   5     2139.45     2005.13     86.95 o 
  -2   9   5      442.10      558.44     53.19 o 
  -1   9   5       81.78       61.60     37.51 o 
   0   9   5      217.37      296.63     66.33 o 
   1   9   5       73.33       53.32     34.50 o 
   2   9   5      440.36      567.10     60.01 o 
   3   9   5     2100.11     1945.33    102.11 o 
   4   9   5     2341.05     2267.08    111.54 o 
   5   9   5     6009.29     6518.90    218.30 o 
   6   9   5      135.04       57.71     55.50 o 
   7   9   5     4200.24     3801.59    154.83 o 
   8   9   5      118.01       -8.66     54.43 o 
   9   9   5     4322.30     4680.91    159.40 o 
  10   9   5     1677.35     1761.30    116.04 o 
  11   9   5     1551.01     1376.03    106.15 o 
  12   9   5      446.68      399.04     79.75 o 
  13   9   5     2845.63     2690.26    136.23 o 
  14   9   5      473.98      563.97    113.91 o 
  15   9   5     1897.52     2235.34    175.86 o 
  16   9   5      193.32      186.25    105.06 o 
  17   9   5      632.02      593.51    128.98 o 
  18   9   5      403.06      758.71    170.55 o 
  19   9   5      443.45      497.82    257.11 o 
 -19  10   5       19.61     -122.33    138.61 o 
 -18  10   5      670.17      556.78    173.56 o 
 -17  10   5      108.18      231.49    279.00 o 
 -16  10   5      921.80     1139.06    196.94 o 
 -15  10   5      138.36       82.06    135.39 o 
 -14  10   5     3008.06     3233.16    254.38 o 
 -13  10   5     1116.91     1327.67    415.76 o 
 -12  10   5     2125.63     2134.45    204.58 o 
 -11  10   5      393.13      125.82    119.92 o 
 -10  10   5      932.22      700.23    186.00 o 
  -9  10   5     2151.08     2252.03    132.53 o 
  -8  10   5     4583.16     4696.78    185.96 o 
  -7  10   5      112.38       83.82     62.78 o 
  -6  10   5     2452.87     2061.32    175.61 o 
  -5  10   5      232.29      177.70     60.27 o 
  -4  10   5     3701.99     3889.11    134.28 o 
  -3  10   5      662.69      903.56    100.28 o 
  -2  10   5      814.05     1072.38     74.29 o 
  -1  10   5      654.92      637.88     59.95 o 
   0  10   5       13.70      -33.74     37.70 o 
   1  10   5      651.21      614.55     52.96 o 
   2  10   5      795.41     1054.79     99.20 o 
   3  10   5      685.50      733.21     80.77 o 
   4  10   5     3915.73     4118.92    161.54 o 
   5  10   5      257.15      190.33     63.51 o 
   6  10   5     2272.14     1980.68    109.88 o 
   7  10   5      119.50      210.15     65.36 o 
   8  10   5     5109.87     5054.19    191.54 o 
   9  10   5     2187.48     2237.53    113.94 o 
  10  10   5      594.08      552.02     66.24 o 
  11  10   5      376.48      292.81     74.52 o 
  12  10   5     2136.91     2403.12    165.82 o 
  13  10   5     1129.15     1311.95    133.83 o 
  14  10   5     2878.91     2595.46    167.94 o 
  15  10   5      152.52       51.60     97.74 o 
  16  10   5      996.79     1137.47    146.96 o 
  17  10   5       92.02      -58.54    129.20 o 
  18  10   5      668.33      854.55    179.84 o 
  19  10   5       23.46      -82.06    191.47 o 
 -18  11   5        8.65       -8.10    148.59 o 
 -17  11   5     1373.79     1894.08    232.00 o 
 -16  11   5      177.44       26.21    139.50 o 
 -15  11   5      907.02     1091.38    181.81 o 
 -14  11   5      506.73      329.95    135.22 o 
 -13  11   5     2984.23     3145.09    222.20 o 
 -12  11   5      966.75      678.93    150.71 o 
 -11  11   5      990.27     1036.78    162.33 o 
 -10  11   5      426.11      306.62    115.85 o 
  -9  11   5      692.36      805.64    100.78 o 
  -8  11   5      793.48      851.48     97.98 o 
  -7  11   5     3545.12     2934.83    143.13 o 
  -6  11   5       65.10       76.12     66.70 o 
  -5  11   5     2899.33     2717.76    114.87 o 
  -4  11   5      337.02      232.62     76.59 o 
  -3  11   5     2188.03     2053.70     93.86 o 
  -2  11   5      616.07      889.85     97.12 o 
  -1  11   5      249.56      282.31     52.16 o 
   0  11   5     1590.46     1605.64    114.48 o 
   1  11   5      240.14      300.29     49.24 o 
   2  11   5      620.43      728.57     84.41 o 
   3  11   5     2396.35     2113.75    113.70 o 
   4  11   5      362.02      275.79     70.68 o 
   5  11   5     2688.84     2558.08    127.47 o 
   6  11   5       62.11       85.16     80.50 o 
   7  11   5     3922.59     3521.31    156.64 o 
   8  11   5      830.88     1106.34    106.27 o 
   9  11   5      634.93      849.56    114.37 o 
  10  11   5      425.82      536.63     88.59 o 
  11  11   5     1046.51     1270.69    189.18 o 
  12  11   5      975.29     1066.32    129.27 o 
  13  11   5     2957.16     3063.33    247.53 o 
  14  11   5      521.19      373.71    102.94 o 
  15  11   5      891.36      901.17    132.43 o 
  16  11   5      167.75       42.64    107.01 o 
  17  11   5     1388.25     1834.75    220.39 o 
  18  11   5       11.13      -73.35    126.95 o 
 -18  12   5      307.42      183.26    155.91 o 
 -17  12   5       26.37      -78.21    141.72 o 
 -16  12   5     1422.29     1622.19    216.52 o 
 -15  12   5       49.23        9.53    124.86 o 
 -14  12   5      748.01      708.59    166.85 o 
 -13  12   5      288.33      246.10    136.30 o 
 -12  12   5     2937.14     3199.33    224.26 o 
 -11  12   5      278.17       98.47    102.52 o 
 -10  12   5     1011.47      888.29    317.29 o 
  -9  12   5      590.07      616.25    142.23 o 
  -8  12   5     2359.69     2506.60    148.58 o 
  -7  12   5     1507.60     1840.33    124.02 o 
  -6  12   5     3593.96     2931.43    125.79 o 
  -5  12   5       56.20      -68.02     51.62 o 
  -4  12   5     3170.03     2968.69    120.56 o 
  -3  12   5      563.43      659.34     75.05 o 
  -2  12   5     1051.48     1267.05     87.38 o 
  -1  12   5      231.28      320.17     58.93 o 
   0  12   5       25.11      -44.08     45.36 o 
   1  12   5      229.05      129.47     69.48 o 
   2  12   5     1119.16     1432.01    113.45 o 
   3  12   5      574.88      630.35     80.56 o 
   4  12   5     3045.78     2864.47    142.06 o 
   5  12   5       62.40      -12.04     61.18 o 
   6  12   5     3857.53     3249.25    153.01 o 
   7  12   5     1551.97     1715.96    130.21 o 
   8  12   5     2240.68     2315.74    142.08 o 
   9  12   5      555.20      505.87     94.05 o 
  10  12   5     1228.74      880.84    116.52 o 
  11  12   5      281.15      126.37     88.14 o 
  12  12   5     3081.30     3147.78    175.74 o 
  13  12   5      296.46      235.83    101.90 o 
  14  12   5      745.93      805.99    164.19 o 
  15  12   5       45.09       96.78    103.14 o 
  16  12   5     1438.37     2055.20    434.91 o 
  17  12   5       32.13     -143.10    109.79 o 
  18  12   5      273.10      265.74    150.27 o 
 -17  13   5      337.65      375.86    164.37 o 
 -16  13   5       63.02       37.92    142.50 o 
 -15  13   5     1670.10     2177.13    239.74 o 
 -14  13   5      121.92      -15.22    133.08 o 
 -13  13   5      620.93      711.78    169.59 o 
 -12  13   5      100.93     -108.26    109.79 o 
 -11  13   5     3482.80     3499.92    380.20 o 
 -10  13   5      200.31       40.48    131.29 o 
  -9  13   5      293.28      178.25    115.85 o 
  -8  13   5      388.79      253.73     95.66 o 
  -7  13   5     2606.66     2409.79    147.79 o 
  -6  13   5     1834.57     1960.98    146.87 o 
  -5  13   5     2260.45     2523.29    116.20 o 
  -4  13   5     1053.61      919.33     89.37 o 
  -3  13   5     1092.08     1320.01     95.36 o 
  -2  13   5        3.01      -73.75     49.17 o 
  -1  13   5     1465.89     1720.01    105.02 o 
   0  13   5      108.22      -65.71     63.87 o 
   1  13   5     1519.97     2016.82    150.00 o 
   2  13   5        3.24      -44.52     66.18 o 
   3  13   5     1010.53     1138.24    120.00 o 
   4  13   5     1100.30      939.91    105.30 o 
   5  13   5     2330.70     2588.17    144.06 o 
   6  13   5     1891.65     2123.13    136.57 o 
   7  13   5     2444.12     2338.39    145.62 o 
   8  13   5      378.39      196.28     83.73 o 
   9  13   5      346.63      284.12     88.49 o 
  10  13   5      211.34       16.99    109.79 o 
  11  13   5     3774.23     3959.61    195.47 o 
  12  13   5      107.24      -13.39     87.11 o 
  13  13   5      566.73      719.87    172.02 o 
  14  13   5      128.40      113.83     96.72 o 
  15  13   5     1718.96     1645.65    166.59 o 
  16  13   5       63.85       80.71    131.41 o 
  17  13   5      296.54      268.19    156.63 o 
 -16  14   5      162.10      228.39    145.62 o 
 -15  14   5       15.67      -89.87    135.22 o 
 -14  14   5     1934.93     2107.26    237.68 o 
 -13  14   5       99.24      231.59    144.09 o 
 -12  14   5      406.31      429.69    145.02 o 
 -11  14   5      246.18      132.20    126.95 o 
 -10  14   5     2748.23     3289.37    252.29 o 
  -9  14   5      357.61      209.44     94.33 o 
  -8  14   5      383.28      396.44     98.46 o 
  -7  14   5      535.27      476.48    105.09 o 
  -6  14   5     2727.94     2444.80    150.34 o 
  -5  14   5     1631.11     2182.75    251.44 o 
  -4  14   5      740.79      706.83     83.04 o 
  -3  14   5      120.34      201.00     66.79 o 
  -2  14   5     2089.07     2135.25    145.62 o 
  -1  14   5      163.64       25.86    100.22 o 
   0  14   5      639.92      528.51     94.45 o 
   1  14   5      167.70       48.05     76.77 o 
   2  14   5     2035.65     2168.52    188.77 o 
   3  14   5      134.48       69.22     75.67 o 
   4  14   5      761.75      720.28    102.55 o 
   5  14   5     1675.80     2076.64    172.00 o 
   6  14   5     2726.69     2506.69    147.36 o 
   7  14   5      543.05      502.31    100.60 o 
   8  14   5      292.85      249.37     93.80 o 
   9  14   5      365.14      239.92    121.44 o 
  10  14   5     2945.70     3327.78    236.48 o 
  11  14   5      249.49      218.57     92.16 o 
  12  14   5      406.46      456.11    114.56 o 
  13  14   5      103.64       88.63     96.19 o 
  14  14   5     1899.07     1851.45    172.58 o 
  15  14   5       16.89      -36.71    119.73 o 
  16  14   5      167.50      143.43    140.83 o 
 -15  15   5      423.36      -63.72    164.12 o 
 -14  15   5       47.05      -64.32    136.76 o 
 -13  15   5     1438.01     1544.68    204.91 o 
 -12  15   5      131.99      122.86    139.10 o 
 -11  15   5      663.00      877.02    130.65 o 
 -10  15   5       33.76     -128.71     85.81 o 
  -9  15   5     2521.21     2679.79    184.17 o 
  -8  15   5       89.41       38.29     90.40 o 
  -7  15   5     1339.78     1286.31    134.81 o 
  -6  15   5      419.82      523.61    105.06 o 
  -5  15   5     1912.20     1974.66    149.34 o 
  -4  15   5      528.94      442.82    176.58 o 
  -3  15   5     1267.29     1194.51    118.31 o 
  -2  15   5       60.59       84.30     77.07 o 
  -1  15   5      385.30      359.87     93.97 o 
   0  15   5        1.17      -52.50     73.05 o 
   1  15   5      393.18      292.75     90.08 o 
   2  15   5       57.36       97.73     77.38 o 
   3  15   5     1339.97     1314.33    194.37 o 
   4  15   5      549.54      670.04    104.36 o 
   5  15   5     2019.52     2487.33    167.86 o 
   6  15   5      424.39      603.07    104.69 o 
   7  15   5     1234.84     1388.17    130.99 o 
   8  15   5       85.95       38.91     81.88 o 
   9  15   5     2654.20     2992.57    224.71 o 
  10  15   5       36.15      -33.60    164.12 o 
  11  15   5      639.88      530.33    116.89 o 
  12  15   5      128.98      190.01    101.20 o 
  13  15   5     1473.43     1225.41    148.69 o 
  14  15   5       42.85      114.03    144.97 o 
  15  15   5      416.90      380.20    158.60 o 
 -15  16   5        8.48     -108.14    140.83 o 
 -14  16   5      389.49      320.29    119.27 o 
 -13  16   5      105.64       15.18    101.65 o 
 -12  16   5     1437.67     1380.97    158.48 o 
 -11  16   5      168.13      104.25    105.73 o 
 -10  16   5     1079.98     1064.63    142.75 o 
  -9  16   5       42.32     -103.65     85.61 o 
  -8  16   5     2551.14     2153.29    188.48 o 
  -7  16   5        9.94      -78.26     80.56 o 
  -6  16   5      774.15      762.12    105.79 o 
  -5  16   5      441.29      333.37    129.54 o 
  -4  16   5     2174.39     2435.67    214.66 o 
  -3  16   5       62.41       -5.58    100.35 o 
  -2  16   5      130.55      113.42    106.46 o 
  -1  16   5      147.63      148.93     85.81 o 
   0  16   5       28.08       -2.97     80.65 o 
   1  16   5      152.33       44.65     81.43 o 
   2  16   5      123.71      174.91     94.16 o 
   3  16   5       68.58       26.85     76.56 o 
   4  16   5     2356.39     2620.75    163.48 o 
   5  16   5      454.36      319.75     99.24 o 
   6  16   5      710.53      753.28    109.27 o 
   7  16   5        6.90      -75.55     84.81 o 
   8  16   5     2573.08     2773.22    300.88 o 
   9  16   5       48.94       24.95    110.19 o 
  10  16   5     1008.03      928.01    163.55 o 
  11  16   5      164.07       84.49    119.61 o 
  12  16   5     1539.72     1619.16    283.70 o 
  13  16   5      103.25     -100.71     95.72 o 
  14  16   5      396.73      360.92    155.77 o 
  15  16   5       11.34      -27.60    166.85 o 
 -14  17   5      132.76      -12.77    216.19 o 
 -13  17   5      273.17      197.82    115.83 o 
 -12  17   5      164.80      231.27    113.70 o 
 -11  17   5     1490.28     2154.93    185.26 o 
 -10  17   5      167.18      200.30    105.25 o 
  -9  17   5     1136.72     1103.33    168.51 o 
  -8  17   5       15.15      -60.06     94.14 o 
  -7  17   5     1327.51     1210.76    227.03 o 
  -6  17   5        1.87     -109.31    102.45 o 
  -5  17   5      847.90      785.58    146.38 o 
  -4  17   5       90.06      168.95    115.85 o 
  -3  17   5      963.22      800.23    154.58 o 
  -2  17   5      151.32       84.10    113.67 o 
  -1  17   5       93.14      -58.73    102.45 o 
   0  17   5       28.92     -113.02     90.35 o 
   1  17   5       82.94       13.48     87.11 o 
   2  17   5      150.91      149.59     91.28 o 
   3  17   5     1096.41     1156.12    130.52 o 
   4  17   5       96.24       69.05     91.28 o 
   5  17   5      819.24      916.75    280.55 o 
   6  17   5        0.81     -124.08     82.72 o 
   7  17   5     1281.74     1306.57    138.90 o 
   8  17   5       19.50      -71.66    114.32 o 
   9  17   5     1111.26     1023.84    171.84 o 
  10  17   5      156.62       35.35    125.32 o 
  11  17   5     1507.44     1650.70    196.94 o 
  12  17   5      163.04      -24.19     91.68 o 
  13  17   5      284.23      222.29    134.04 o 
  14  17   5      140.78       23.91    135.22 o 
 -13  18   5       73.21      -14.07    109.46 o 
 -12  18   5      516.03      350.43    122.62 o 
 -11  18   5      283.86      351.68    118.57 o 
 -10  18   5     1307.61     1379.52    240.90 o 
  -9  18   5      217.81      189.04    110.27 o 
  -8  18   5      744.23      787.78    154.92 o 
  -7  18   5       17.69     -139.76    119.73 o 
  -6  18   5      884.83     1134.65    175.72 o 
  -5  18   5      108.06        6.03    114.06 o 
  -4  18   5      461.91      320.27    131.35 o 
  -3  18   5       48.82     -141.42    104.23 o 
  -2  18   5      563.03      482.08    194.20 o 
  -1  18   5        0.21       54.88    119.73 o 
   0  18   5        2.24      -44.05    109.79 o 
   1  18   5        0.20     -164.12    109.41 o 
   2  18   5      617.41      698.21    143.60 o 
   3  18   5       44.98      -18.41     86.07 o 
   4  18   5      462.92      404.05    109.11 o 
   5  18   5       96.57      -86.84     93.66 o 
   6  18   5      893.70      906.12    127.04 o 
   7  18   5       21.82     -115.06    119.17 o 
   8  18   5      684.21      736.14    163.55 o 
   9  18   5      197.99       43.67    117.93 o 
  10  18   5     1315.13     1655.37    204.91 o 
  11  18   5      284.01      383.01    150.27 o 
  12  18   5      482.58      313.87    246.17 o 
  13  18   5       77.57        9.49    131.35 o 
 -11  19   5      838.48      615.18    168.10 o 
 -10  19   5      214.27      395.72    148.89 o 
  -9  19   5      717.05     1140.77    195.09 o 
  -8  19   5       97.71        9.95    126.08 o 
  -7  19   5      559.19      533.77    162.33 o 
  -6  19   5       24.26      -95.83    166.85 o 
  -5  19   5      406.50      384.03    144.09 o 
  -4  19   5       56.65     -171.10    114.06 o 
  -3  19   5      295.54      230.59    126.95 o 
  -2  19   5       21.64       10.33    121.80 o 
  -1  19   5      517.28      448.58    144.71 o 
   0  19   5      135.36      -43.68    121.80 o 
   1  19   5      560.36      507.18    140.20 o 
   2  19   5       21.39     -143.08    111.38 o 
   3  19   5      304.06      100.46    127.48 o 
   4  19   5       49.98      -85.54     96.28 o 
   5  19   5      447.27      239.47    108.75 o 
   6  19   5       19.81     -122.41     97.50 o 
   7  19   5      511.82      497.96    150.71 o 
   8  19   5       88.17      -64.95    121.80 o 
   9  19   5      741.12      756.70    175.72 o 
  10  19   5      219.69      235.72    229.76 o 
  11  19   5      785.25      846.62    179.09 o 
 -10  20   5      715.57      957.63    189.12 o 
  -9  20   5      227.02      370.74    213.35 o 
  -8  20   5      374.24       16.18    134.04 o 
  -7  20   5      298.21       15.79    135.22 o 
  -6  20   5      374.52      327.94    146.38 o 
  -5  20   5       12.71     -164.12    116.05 o 
  -4  20   5      235.53      119.39    130.84 o 
  -3  20   5       36.96     -143.07     99.68 o 
  -2  20   5      336.84      180.08    142.97 o 
  -1  20   5      167.74      135.02    259.85 o 
   0  20   5       88.42      112.36    125.67 o 
   1  20   5      171.11       78.47    128.51 o 
   2  20   5      321.36      246.17    202.41 o 
   3  20   5       32.19      -44.11    120.91 o 
   4  20   5      273.44       17.38    129.99 o 
   5  20   5       11.26     -112.35    129.20 o 
   6  20   5      375.90      402.44    325.50 o 
   7  20   5      286.50       64.95    135.33 o 
   8  20   5      388.06      317.91    151.00 o 
   9  20   5      234.87      186.99    147.09 o 
  10  20   5      678.65      839.53    183.75 o 
  -8  21   5       96.51     -100.22    150.44 o 
  -7  21   5       99.48       31.55    141.15 o 
  -6  21   5      236.41      335.02    152.47 o 
  -5  21   5      265.81       38.22    139.25 o 
  -4  21   5       15.17     -121.50    144.97 o 
  -3  21   5      164.25       74.16    138.61 o 
  -2  21   5        4.62        2.28    138.61 o 
  -1  21   5       82.97       49.47    172.32 o 
   0  21   5      109.26       32.43    133.41 o 
   1  21   5       71.62       81.44    137.28 o 
   2  21   5        3.33       24.62    127.65 o 
   3  21   5      176.20      147.70    150.71 o 
   4  21   5       15.00     -108.19    129.54 o 
   5  21   5      268.22     -157.62    123.06 o 
   6  21   5      225.80       60.18    213.35 o 
   7  21   5      125.33     -229.76    186.00 o 
   8  21   5      103.05      -50.52    229.76 o 
  -5  22   5      163.08      -50.62    137.28 o 
  -4  22   5      373.54      205.72    156.63 o 
  -3  22   5       19.46     -242.07    161.38 o 
  -2  22   5       12.03      -83.37    137.28 o 
  -1  22   5       10.37      -48.77    137.28 o 
   0  22   5       43.73     -100.16    186.00 o 
   1  22   5       10.68      -48.59    130.84 o 
   2  22   5       12.44      -83.98    136.30 o 
   3  22   5       22.05     -130.90    132.41 o 
   4  22   5      381.08       93.00    144.71 o 
   5  22   5      157.49      -43.76    207.88 o 
   0   0   6      782.48      932.20    101.20 o 
   1   0   6        1.09      -45.63     30.42 o 
   2   0   6     1278.42     1041.88     39.33 o 
   3   0   6     1352.21     1084.91     40.34 o 
   4   0   6     1282.48     1046.36     43.91 o 
   5   0   6        6.89      -26.94     21.29 o 
   6   0   6      154.42      135.70     30.15 o 
   7   0   6      449.84      415.28     42.30 o 
   8   0   6      392.86      382.54     48.65 o 
   9   0   6      982.93     1099.91     63.57 o 
  10   0   6       56.98       35.29     40.62 o 
  11   0   6      957.83     1021.55     80.01 o 
  12   0   6      355.23      374.26     65.78 o 
  13   0   6     1947.29     2004.50    102.46 o 
  14   0   6      150.95      142.98     75.03 o 
  15   0   6      207.33      198.46     82.31 o 
  16   0   6      586.40      643.26    100.93 o 
  17   0   6      249.04      213.28     91.30 o 
  18   0   6       60.92      206.65    113.06 o 
  19   0   6      183.58      220.09    110.73 o 
  20   0   6       70.67       20.40    113.45 o 
  21   0   6       12.31     -209.25    139.50 o 
 -20   1   6      107.37      -91.10     98.78 o 
 -19   1   6        7.89      -80.36     89.49 o 
 -18   1   6      234.40      192.41     90.00 o 
 -17   1   6       91.46      155.18     81.72 o 
 -16   1   6      191.36      141.71     82.54 o 
 -15   1   6       18.84      -14.84     69.71 o 
 -14   1   6      742.30      823.87     94.75 o 
 -13   1   6      375.37      293.08     75.80 o 
 -12   1   6     3002.47     3044.19    108.57 o 
 -11   1   6       65.93       86.42     45.47 o 
 -10   1   6      673.96      734.68     60.84 o 
  -9   1   6       44.47       40.70     36.30 o 
  -8   1   6      331.48      355.68     57.47 o 
  -7   1   6      593.11      551.98     62.86 o 
  -6   1   6      905.44     1013.14     51.13 o 
  -5   1   6      382.65      308.90     35.65 o 
  -4   1   6      463.53      499.29     48.17 o 
  -3   1   6      669.59      590.19     73.43 o 
  -2   1   6      127.30      198.82     30.71 o 
  -1   1   6      902.98      761.10     43.41 o 
   0   1   6        0.74      -33.77     22.64 o 
   1   1   6      959.94      771.73     42.85 o 
   2   1   6      123.49      240.45     23.67 o 
   3   1   6      759.12      641.78     39.05 o 
   4   1   6      473.58      549.44     58.33 o 
   5   1   6      350.73      392.43     43.14 o 
   6   1   6      988.86     1082.84     60.01 o 
   7   1   6      632.82      543.49     53.09 o 
   8   1   6      310.95      345.78     45.04 o 
   9   1   6       33.76       44.44     39.29 o 
  10   1   6      773.45      750.66     61.39 o 
  11   1   6       67.95      124.84     47.00 o 
  12   1   6     2889.86     2737.37    107.61 o 
  13   1   6      371.11      476.74     68.68 o 
  14   1   6      729.52      731.57     94.97 o 
  15   1   6       19.93        9.15     82.43 o 
  16   1   6      204.50      141.30     96.61 o 
  17   1   6       83.79       68.39    114.12 o 
  18   1   6      227.01      204.16    107.87 o 
  19   1   6        5.33      -37.73    100.41 o 
  20   1   6      125.97       98.62    115.49 o 
 -20   2   6       12.24       35.41    108.49 o 
 -19   2   6      197.59      168.92    112.44 o 
 -18   2   6       56.38       80.10    103.75 o 
 -17   2   6      280.70      397.79     98.61 o 
 -16   2   6      171.58      353.95     90.35 o 
 -15   2   6      992.88      777.16    102.34 o 
 -14   2   6      329.29      340.61     77.85 o 
 -13   2   6     1662.08     1693.94    120.97 o 
 -12   2   6       10.51      -35.39     54.80 o 
 -11   2   6     2386.56     2316.62    110.90 o 
 -10   2   6       68.18       44.34     49.66 o 
  -9   2   6       25.31      -28.65     38.50 o 
  -8   2   6      395.94      258.71     49.66 o 
  -7   2   6       62.35      -21.43     39.99 o 
  -6   2   6      233.57      281.37     40.07 o 
  -5   2   6     1184.33      914.48     51.49 o 
  -4   2   6      496.20      396.63     35.09 o 
  -3   2   6      715.58      567.02     41.52 o 
  -2   2   6     1752.34     1317.99     55.22 o 
  -1   2   6      193.33      178.15     27.75 o 
   0   2   6      274.46      379.90     97.28 o 
   1   2   6      194.00      224.91     38.08 o 
   2   2   6     1829.26     1433.27     97.91 o 
   3   2   6      721.48      535.41     56.85 o 
   4   2   6      504.69      482.59     86.67 o 
   5   2   6     1246.40     1068.78     63.52 o 
   6   2   6      229.65      359.88     61.62 o 
   7   2   6       97.50      133.30     46.69 o 
   8   2   6      434.98      355.97     51.62 o 
   9   2   6       53.29       57.58     44.51 o 
  10   2   6       59.58       45.24     48.35 o 
  11   2   6     2401.77     2500.63    109.36 o 
  12   2   6       11.88       22.38     54.80 o 
  13   2   6     1453.91     1719.84    180.03 o 
  14   2   6      344.65      332.04     80.16 o 
  15   2   6     1040.78      885.17    125.32 o 
  16   2   6      163.83       86.64     94.79 o 
  17   2   6      246.87      302.52    108.03 o 
  18   2   6       50.55       -9.12    101.17 o 
  19   2   6      235.66      160.25    114.73 o 
  20   2   6        9.74     -147.23    104.58 o 
 -20   3   6      175.51       -9.43    133.41 o 
 -19   3   6       48.52      -73.29    102.42 o 
 -18   3   6      201.30      271.22    106.27 o 
 -17   3   6       23.29      -33.07     94.42 o 
 -16   3   6      333.61      374.42    102.65 o 
 -15   3   6       93.22       63.94     74.20 o 
 -14   3   6      478.52      470.37     85.98 o 
 -13   3   6      715.50      576.01     87.78 o 
 -12   3   6      998.76     1174.37     97.95 o 
 -11   3   6       55.83      231.27     63.01 o 
 -10   3   6     1309.45     1288.03     86.64 o 
  -9   3   6      723.04      700.34     67.32 o 
  -8   3   6        1.35       -4.85     45.01 o 
  -7   3   6       37.57       23.23     36.21 o 
  -6   3   6     1783.75     1707.86     68.11 o 
  -5   3   6       40.31      -37.27     24.84 o 
  -4   3   6      464.37      403.68     35.82 o 
  -3   3   6     1533.87     1548.42     56.18 o 
  -2   3   6      455.45      533.51     38.82 o 
  -1   3   6      933.08      889.20     42.75 o 
   0   3   6        0.03       -4.33     21.62 o 
   1   3   6      915.43      877.82     63.75 o 
   2   3   6      448.22      458.43     32.80 o 
   3   3   6     1607.57     1556.95    120.35 o 
   4   3   6      475.18      422.91     47.97 o 
   5   3   6       64.45        9.57     44.16 o 
   6   3   6     1914.45     2003.95     90.61 o 
   7   3   6       35.98       38.88     55.58 o 
   8   3   6       11.41       -9.27     46.89 o 
   9   3   6      739.49      592.20     62.02 o 
  10   3   6     1268.82     1339.27    132.36 o 
  11   3   6       59.41      145.92     56.62 o 
  12   3   6      901.12      881.98     87.93 o 
  13   3   6      732.90      798.74    126.35 o 
  14   3   6      403.19      472.69    148.30 o 
  15   3   6       91.45        3.56     82.90 o 
  16   3   6      328.05      404.71    108.31 o 
  17   3   6       16.49     -129.75     88.80 o 
  18   3   6      218.55       23.83     99.78 o 
  19   3   6       45.13     -129.13    101.63 o 
  20   3   6      191.43      -82.87    108.67 o 
 -20   4   6       54.25     -109.87    135.33 o 
 -19   4   6      176.39      -92.61    134.73 o 
 -18   4   6       63.26      -78.30    123.06 o 
 -17   4   6      273.61      169.83    107.01 o 
 -16   4   6       49.60      -54.79     89.23 o 
 -15   4   6      601.49      723.09    167.85 o 
 -14   4   6       55.65      -18.92     69.22 o 
 -13   4   6       70.50       34.17     63.16 o 
 -12   4   6      250.19      206.14     67.15 o 
 -11   4   6     1306.02     1523.63     99.62 o 
 -10   4   6      468.20      574.00     65.21 o 
  -9   4   6      858.46      899.92     76.21 o 
  -8   4   6      112.46       53.53     49.74 o 
  -7   4   6      749.13      699.02     54.96 o 
  -6   4   6      357.34      418.86     43.26 o 
  -5   4   6      875.76      692.82     52.32 o 
  -4   4   6      258.71      217.57     29.79 o 
  -3   4   6        0.02       -4.46     21.57 o 
  -2   4   6      842.05      671.86     39.33 o 
  -1   4   6       46.43       24.62     23.82 o 
   0   4   6        4.95      -33.05     22.03 o 
   1   4   6       45.45       13.68     30.79 o 
   2   4   6      880.69      746.88     58.70 o 
   3   4   6        0.13        5.47     23.88 o 
   4   4   6      216.89      146.25     30.37 o 
   5   4   6      943.85      806.72     59.17 o 
   6   4   6      368.05      475.80     61.86 o 
   7   4   6      827.59      765.96     74.81 o 
   8   4   6      127.70      119.85     54.34 o 
   9   4   6      893.66     1104.92     91.59 o 
  10   4   6      504.74      668.43     72.36 o 
  11   4   6     1228.87     1276.19     97.65 o 
  12   4   6      252.08      347.79     72.98 o 
  13   4   6       61.12       33.40     63.87 o 
  14   4   6       54.50       39.70     69.07 o 
  15   4   6      494.74      472.97     89.64 o 
  16   4   6       51.97      -38.58     85.29 o 
  17   4   6      339.06      271.47    109.11 o 
  18   4   6       58.41       97.87    141.69 o 
  19   4   6      151.11      -41.83    104.85 o 
  20   4   6       49.74      -76.82    106.06 o 
 -20   5   6       85.30      -21.74    143.17 o 
 -19   5   6       85.36       16.73    128.81 o 
 -18   5   6      196.33      141.41    140.83 o 
 -17   5   6        8.16     -167.07    111.38 o 
 -16   5   6      206.75      225.03    129.54 o 
 -15   5   6       72.23      -64.87     84.91 o 
 -14   5   6      442.57      327.69    105.25 o 
 -13   5   6      105.11       65.85     88.08 o 
 -12   5   6      584.17      739.66     86.23 o 
 -11   5   6       17.57      -38.02     52.96 o 
 -10   5   6      824.78      708.52     72.02 o 
  -9   5   6     1163.14     1174.56     69.32 o 
  -8   5   6     2514.11     2454.25     75.83 o 
  -7   5   6      198.53      145.94     29.82 o 
  -6   5   6      493.82      510.40     46.62 o 
  -5   5   6     1010.13      885.57     51.40 o 
  -4   5   6      197.43      123.77     29.09 o 
  -3   5   6      398.32      379.54     34.41 o 
  -2   5   6       57.20        2.74     24.80 o 
  -1   5   6      111.14      149.98     28.23 o 
   0   5   6        0.94      -41.45     27.64 o 
   1   5   6       79.96       89.45     33.59 o 
   2   5   6       54.56       -6.73     28.98 o 
   3   5   6      341.13      369.83     64.98 o 
   4   5   6      216.34      222.21     37.83 o 
   5   5   6      978.04      919.49    129.04 o 
   6   5   6      557.69      521.88     48.17 o 
   7   5   6      183.15      103.95     52.95 o 
   8   5   6     2582.22     2466.65    117.10 o 
   9   5   6     1245.60     1129.63     80.24 o 
  10   5   6      703.41      584.63     72.87 o 
  11   5   6       19.62      -20.81     53.88 o 
  12   5   6      596.40      569.10     82.75 o 
  13   5   6      100.53      180.04     69.84 o 
  14   5   6      359.62      458.81     85.81 o 
  15   5   6       84.54       50.06     74.67 o 
  16   5   6      234.56       65.73     91.48 o 
  17   5   6        6.22      -75.79     93.26 o 
  18   5   6      168.81       37.36    103.84 o 
  19   5   6       78.32       -8.80    109.94 o 
  20   5   6       90.70      -99.76    111.01 o 
 -20   6   6      190.43       52.01    142.23 o 
 -19   6   6      143.23      195.21    152.76 o 
 -18   6   6      137.78       60.18    147.70 o 
 -17   6   6      333.77      393.88    150.86 o 
 -16   6   6      431.10      362.59    237.97 o 
 -15   6   6      361.97      221.78    116.80 o 
 -14   6   6       64.34       19.15    112.18 o 
 -13   6   6      616.63      612.85    134.73 o 
 -12   6   6       16.22      -61.22     90.35 o 
 -11   6   6       25.18      -41.47     60.24 o 
 -10   6   6      180.48      241.92     57.92 o 
  -9   6   6     1052.15     1053.98     78.96 o 
  -8   6   6     1552.60     1349.98     81.55 o 
  -7   6   6      971.50      965.76     47.13 o 
  -6   6   6      645.30      674.00     39.24 o 
  -5   6   6       17.37       -5.71     26.78 o 
  -4   6   6      484.36      530.77     69.48 o 
  -3   6   6      156.23      222.63     32.08 o 
  -2   6   6      316.48      251.45     43.09 o 
  -1   6   6        0.95       -6.75     27.75 o 
   0   6   6       83.59       -4.60     25.81 o 
   1   6   6        0.83       -9.49     26.33 o 
   2   6   6      351.43      309.97     33.51 o 
   3   6   6      169.46      290.90     49.23 o 
   4   6   6      407.34      373.76     48.28 o 
   5   6   6       27.03      -21.93     36.74 o 
   6   6   6      601.14      596.33     55.24 o 
   7   6   6      988.24     1057.77     97.91 o 
   8   6   6     1653.57     1545.62    123.19 o 
   9   6   6     1016.79     1195.93    101.36 o 
  10   6   6      192.85      155.05     59.05 o 
  11   6   6        8.08      -36.98     54.42 o 
  12   6   6       18.60       -2.52     62.26 o 
  13   6   6      546.77      622.48     88.19 o 
  14   6   6       63.48       40.74     68.17 o 
  15   6   6      382.61      303.09    103.44 o 
  16   6   6      449.63      464.80    127.13 o 
  17   6   6      303.33      247.69    108.31 o 
  18   6   6      127.87      105.68    105.90 o 
  19   6   6      149.47      180.09    143.17 o 
  20   6   6      189.42       43.76    213.35 o 
 -19   7   6       86.22     -158.14    125.67 o 
 -18   7   6      283.60      345.39    298.14 o 
 -17   7   6       92.46      121.32    119.17 o 
 -16   7   6      412.88      391.46    148.59 o 
 -15   7   6      398.70      391.95    128.81 o 
 -14   7   6      218.41       50.88    115.85 o 
 -13   7   6        6.73     -139.26     92.84 o 
 -12   7   6      390.29      203.02    102.52 o 
 -11   7   6      650.58      582.68    127.48 o 
 -10   7   6       17.77      -95.73     77.36 o 
  -9   7   6      385.68      343.74     90.05 o 
  -8   7   6     1171.62     1351.71     61.80 o 
  -7   7   6      354.54      370.16     36.99 o 
  -6   7   6      219.40      169.87     31.30 o 
  -5   7   6      512.73      701.92     74.43 o 
  -4   7   6      141.26       14.10     43.99 o 
  -3   7   6      171.55      206.51     47.38 o 
  -2   7   6       52.87      112.47     41.58 o 
  -1   7   6       19.72      -44.98     29.99 o 
   0   7   6        2.54      -41.50     27.67 o 
   1   7   6       39.26      -46.19     30.79 o 
   2   7   6       54.80       60.22     46.59 o 
   3   7   6      187.35      174.34     47.46 o 
   4   7   6      160.02       56.53     44.39 o 
   5   7   6      440.52      559.82     61.69 o 
   6   7   6      257.38      204.22     49.50 o 
   7   7   6      366.04      365.56     53.47 o 
   8   7   6     1148.99     1213.35    100.75 o 
   9   7   6      395.41      431.58     72.51 o 
  10   7   6       45.32      -25.71     54.93 o 
  11   7   6      651.73      641.24     81.86 o 
  12   7   6      350.20      420.20     79.09 o 
  13   7   6        9.30      -93.08     62.05 o 
  14   7   6      260.64      202.28     81.20 o 
  15   7   6      411.82      491.98    140.55 o 
  16   7   6      354.49      508.07    103.44 o 
  17   7   6       82.79       64.70     96.29 o 
  18   7   6      283.51      373.98    147.09 o 
  19   7   6       88.88       62.41    136.30 o 
 -19   8   6      260.93      191.67    237.97 o 
 -18   8   6      205.48      385.87    162.33 o 
 -17   8   6      399.10      443.11    156.34 o 
 -16   8   6       88.64      179.54    139.10 o 
 -15   8   6      451.01      500.55    146.99 o 
 -14   8   6      438.35      291.96    131.29 o 
 -13   8   6       11.93     -224.91    155.91 o 
 -12   8   6      239.57      229.41    119.73 o 
 -11   8   6      659.28      702.01    134.73 o 
 -10   8   6      189.83      166.85     96.71 o 
  -9   8   6       10.84      -90.40     60.27 o 
  -8   8   6      782.52      683.64    246.24 o 
  -7   8   6      537.87      596.34     80.77 o 
  -6   8   6      419.57      412.75     70.49 o 
  -5   8   6      350.35      218.37     60.50 o 
  -4   8   6      419.52      356.52     64.69 o 
  -3   8   6      202.77      185.80     96.66 o 
  -2   8   6      153.94       98.02     37.96 o 
  -1   8   6       87.73       36.21     33.78 o 
   0   8   6      101.56       47.49     34.39 o 
   1   8   6       88.94        3.87     30.63 o 
   2   8   6      191.68       90.81     65.54 o 
   3   8   6      210.16      246.75     55.31 o 
   4   8   6      349.46      255.17     81.69 o 
   5   8   6      391.54      275.60     56.15 o 
   6   8   6      370.88      355.61     61.69 o 
   7   8   6      529.49      629.99     72.41 o 
   8   8   6      773.27      682.02     67.78 o 
   9   8   6        6.93      -67.80     45.20 o 
  10   8   6      197.83      162.73     83.31 o 
  11   8   6      652.20      662.88     86.64 o 
  12   8   6      225.45      122.97     71.69 o 
  13   8   6       16.48       -0.78     66.78 o 
  14   8   6      446.02      496.89     90.67 o 
  15   8   6      425.53      508.94     94.75 o 
  16   8   6       82.68      -49.50     79.84 o 
  17   8   6      354.62      244.61    183.26 o 
  18   8   6      213.57      403.16    152.47 o 
  19   8   6      318.08      328.23    240.70 o 
 -19   9   6       50.23     -118.30    221.56 o 
 -18   9   6      199.78      154.71    188.73 o 
 -17   9   6      184.40      273.25    152.47 o 
 -16   9   6      668.92      715.77    168.23 o 
 -15   9   6       95.92      300.25    134.73 o 
 -14   9   6      159.35      300.48    133.41 o 
 -13   9   6      513.27      458.41    123.60 o 
 -12   9   6      153.14      229.67    117.93 o 
 -11   9   6      737.28      898.62    243.44 o 
 -10   9   6      462.31      358.87    115.85 o 
  -9   9   6       64.55       -7.83     63.89 o 
  -8   9   6       40.06      -44.29     62.54 o 
  -7   9   6      626.95      693.55     83.32 o 
  -6   9   6      554.79      553.45     84.88 o 
  -5   9   6       41.83      -30.27     49.74 o 
  -4   9   6      215.57      159.59     58.74 o 
  -3   9   6       63.21       13.33     43.51 o 
  -2   9   6      114.43       85.81     42.63 o 
  -1   9   6      165.47      141.39     42.49 o 
   0   9   6       84.06      119.72     41.67 o 
   1   9   6      149.24       85.10     35.81 o 
   2   9   6      113.60      151.87     34.61 o 
   3   9   6       50.64      -15.66     87.86 o 
   4   9   6      229.00      132.24     56.15 o 
   5   9   6       35.36       -2.13     46.46 o 
   6   9   6      545.35      502.46     88.77 o 
   7   9   6      600.26      597.14     74.33 o 
   8   9   6       41.92      -42.95     52.27 o 
   9   9   6       65.62      -37.73     51.30 o 
  10   9   6      406.24      516.03     91.61 o 
  11   9   6      718.94      865.19     94.08 o 
  12   9   6      151.92       88.70     68.01 o 
  13   9   6      529.84      469.02     88.07 o 
  14   9   6      159.55      139.40     81.82 o 
  15   9   6       89.10      178.26     97.24 o 
  16   9   6      618.39      929.67    133.60 o 
  17   9   6      186.35      111.79    104.13 o 
  18   9   6      245.79      271.73    161.38 o 
  19   9   6       58.20      -21.88    218.82 o 
 -18  10   6      101.95       19.61    148.89 o 
 -17  10   6      468.72      404.82    229.76 o 
 -16  10   6       65.32      125.21    150.44 o 
 -15  10   6      722.61      823.27    173.94 o 
 -14  10   6      285.58      169.20    199.67 o 
 -13  10   6      118.35       70.55    109.01 o 
 -12  10   6       64.57     -120.75    106.32 o 
 -11  10   6      176.59       -2.74    104.44 o 
 -10  10   6      520.29      672.24    104.85 o 
  -9  10   6      164.77       64.94     75.27 o 
  -8  10   6      130.13      -27.31     65.19 o 
  -7  10   6      222.14      128.62     64.53 o 
  -6  10   6      386.69      416.10     74.61 o 
  -5  10   6      227.17      161.99     60.71 o 
  -4  10   6        3.27      -58.96     39.31 o 
  -3  10   6      530.65      554.74     61.92 o 
  -2  10   6      212.50      203.33     50.45 o 
  -1  10   6      189.16      128.89     45.56 o 
   0  10   6      185.61      103.83     44.32 o 
   1  10   6      184.72      164.71     49.57 o 
   2  10   6      208.44      155.00     48.17 o 
   3  10   6      545.07      530.25     74.43 o 
   4  10   6       12.94      -79.53     53.02 o 
   5  10   6      225.88      307.54     93.12 o 
   6  10   6      402.78      537.52     78.03 o 
   7  10   6      237.63       94.26     62.88 o 
   8  10   6      115.69      -17.04     57.48 o 
   9  10   6      183.25      211.15     63.78 o 
  10  10   6      508.40      524.58     98.14 o 
  11  10   6      118.16       17.21     65.40 o 
  12  10   6       72.04      -23.91     72.64 o 
  13  10   6      168.36       13.02     84.01 o 
  14  10   6      281.14      377.34    104.69 o 
  15  10   6      656.75      788.46    130.37 o 
  16  10   6       67.03      -59.98     94.87 o 
  17  10   6      526.07      773.30    129.19 o 
  18  10   6      110.72      344.64    218.82 o 
 -18  11   6      256.83      332.96    155.77 o 
 -17  11   6      100.55      134.56    148.59 o 
 -16  11   6      377.33      270.79    154.73 o 
 -15  11   6      163.46      488.40    224.29 o 
 -14  11   6      495.96      518.95    154.58 o 
 -13  11   6      102.42      222.32    117.55 o 
 -12  11   6      216.45      337.90    133.41 o 
 -11  11   6       10.35     -109.21    104.23 o 
 -10  11   6      247.73      220.40     86.36 o 
  -9  11   6      710.79      671.60     99.49 o 
  -8  11   6      421.13      363.98     86.36 o 
  -7  11   6       29.15      -90.71     60.47 o 
  -6  11   6       21.36      -84.22     56.15 o 
  -5  11   6      309.23      290.52     59.29 o 
  -4  11   6        1.87      -42.51     46.42 o 
  -3  11   6      186.26      128.92     52.16 o 
  -2  11   6      317.67      265.16     56.00 o 
  -1  11   6      168.42       12.71     47.65 o 
   0  11   6      324.73      298.64     53.32 o 
   1  11   6      173.57      138.25     48.17 o 
   2  11   6      320.57      276.22     71.02 o 
   3  11   6      155.49      106.87     60.83 o 
   4  11   6        1.79      -26.60     56.29 o 
   5  11   6      350.23      369.60     73.24 o 
   6  11   6       17.06      -37.07     55.73 o 
   7  11   6       20.04      -29.29     61.69 o 
   8  11   6      469.24      507.87     80.65 o 
   9  11   6      674.25      629.92    123.59 o 
  10  11   6      178.70      182.85     86.17 o 
  11  11   6       13.77      -95.94     63.96 o 
  12  11   6      289.79      516.08    106.11 o 
  13  11   6      107.90      143.78     92.31 o 
  14  11   6      426.58      242.32    103.84 o 
  15  11   6      152.01      195.76    105.06 o 
  16  11   6      419.18      465.76    179.05 o 
  17  11   6      109.70      347.38    199.67 o 
  18  11   6      235.55      191.47    240.70 o 
 -17  12   6      231.37      458.33    168.23 o 
 -16  12   6      233.23      326.56    158.03 o 
 -15  12   6      287.45      194.20    146.99 o 
 -14  12   6      251.07      303.43    144.09 o 
 -13  12   6      269.27      127.41    166.85 o 
 -12  12   6       92.67       -2.74    119.92 o 
 -11  12   6      103.45       21.88     99.68 o 
 -10  12   6       71.15      182.75    113.67 o 
  -9  12   6      221.09      219.70    188.73 o 
  -8  12   6      460.55      568.85    131.54 o 
  -7  12   6      197.00       33.47     70.36 o 
  -6  12   6        0.61      -82.00     54.67 o 
  -5  12   6       50.36      -20.27     55.76 o 
  -4  12   6      239.27      365.71     64.04 o 
  -3  12   6       91.36      112.25     55.09 o 
  -2  12   6      150.54       60.04     53.22 o 
  -1  12   6      306.30      259.36     60.66 o 
   0  12   6      251.92      252.88     55.24 o 
   1  12   6      310.92      228.92     72.46 o 
   2  12   6      125.64       67.35     63.87 o 
   3  12   6       84.27      -22.43     59.55 o 
   4  12   6      258.04      362.81    141.42 o 
   5  12   6       39.49      -74.27     63.87 o 
   6  12   6        3.46      -62.87     60.89 o 
   7  12   6      211.43      133.90     72.19 o 
   8  12   6      443.15      592.67     94.05 o 
   9  12   6      170.91       88.56    102.02 o 
  10  12   6       63.98       -9.01     76.68 o 
  11  12   6      156.03      109.01     89.92 o 
  12  12   6      104.46      -32.99     83.65 o 
  13  12   6      233.11      256.81    100.67 o 
  14  12   6      233.37      373.93    108.34 o 
  15  12   6      316.79      447.22    119.27 o 
  16  12   6      242.64      119.01    107.62 o 
  17  12   6      212.15      193.02    142.50 o 
 -17  13   6       71.38     -145.76    141.15 o 
 -16  13   6      116.11      -26.40    133.41 o 
 -15  13   6      103.49       84.79    135.39 o 
 -14  13   6      311.63      401.08    152.47 o 
 -13  13   6      190.10       33.14    133.41 o 
 -12  13   6      111.04      -10.94    127.65 o 
 -11  13   6      107.29       84.53    119.73 o 
 -10  13   6      195.36      117.62    116.05 o 
  -9  13   6      163.29       70.15     98.58 o 
  -8  13   6      567.98      406.81    127.48 o 
  -7  13   6      344.81      297.09     75.34 o 
  -6  13   6       35.43      -68.57     58.18 o 
  -5  13   6      124.25       45.27     58.37 o 
  -4  13   6       82.53      183.32     61.63 o 
  -3  13   6      118.70      113.79     61.16 o 
  -2  13   6      145.31      116.33     60.02 o 
  -1  13   6      265.72      210.71     75.67 o 
   0  13   6      411.86      404.70     83.01 o 
   1  13   6      239.82      182.00     74.20 o 
   2  13   6      144.39       31.50     68.56 o 
   3  13   6      131.27      138.92     72.36 o 
   4  13   6       73.15       90.65     73.08 o 
   5  13   6      125.51      200.59     73.60 o 
   6  13   6       47.06      -53.69     70.01 o 
   7  13   6      355.00      478.47     92.54 o 
   8  13   6      531.23      472.12     94.93 o 
   9  13   6      143.59       74.27    100.35 o 
  10  13   6      257.21       95.52     97.40 o 
  11  13   6      121.47       85.39     87.60 o 
  12  13   6      100.58      145.90    116.91 o 
  13  13   6      172.59      145.20     99.12 o 
  14  13   6      324.87      494.05    118.05 o 
  15  13   6      104.36       83.47    104.13 o 
  16  13   6      113.11      179.24    130.84 o 
  17  13   6       70.18     -121.29    133.90 o 
 -16  14   6       61.78      -46.82    129.99 o 
 -15  14   6      121.53     -104.56    166.85 o 
 -14  14   6       79.35       71.04    132.41 o 
 -13  14   6       81.20     -129.87    133.41 o 
 -12  14   6      216.58      150.89    127.48 o 
 -11  14   6      178.68       82.84    121.44 o 
 -10  14   6      139.89      177.16    124.61 o 
  -9  14   6       80.82      145.39     93.97 o 
  -8  14   6      136.54       97.00     82.90 o 
  -7  14   6      255.86      226.75     96.00 o 
  -6  14   6      435.66      439.08     90.79 o 
  -5  14   6       13.96      -49.37     56.81 o 
  -4  14   6       91.19      -60.90     58.77 o 
  -3  14   6      161.39      110.23     67.76 o 
  -2  14   6      258.74      303.14     85.90 o 
  -1  14   6      124.39      -69.89     73.39 o 
   0  14   6       80.68       16.80     73.65 o 
   1  14   6      124.68       34.53     74.20 o 
   2  14   6      266.29      155.61     82.00 o 
   3  14   6      154.28      122.38     81.32 o 
   4  14   6      105.81       17.22     74.61 o 
   5  14   6       19.58      -70.98     72.07 o 
   6  14   6      456.76      468.52    113.01 o 
   7  14   6      235.76      254.31     88.98 o 
   8  14   6      115.68        7.53    102.02 o 
   9  14   6      113.54      130.56    216.09 o 
  10  14   6      151.30       91.85    110.19 o 
  11  14   6      196.29       50.69     93.45 o 
  12  14   6      193.72       73.35     98.73 o 
  13  14   6       77.06       39.73     94.79 o 
  14  14   6       82.60       77.40     94.33 o 
  15  14   6      145.79     -140.96     93.97 o 
  16  14   6       58.07       99.02    134.73 o 
 -15  15   6       69.26      103.94    142.97 o 
 -14  15   6       49.50       -0.62    136.96 o 
 -13  15   6       72.25      -37.57    131.35 o 
 -12  15   6       90.32      -19.86    125.67 o 
 -11  15   6      243.56      162.67    103.95 o 
 -10  15   6      159.21       96.49     94.79 o 
  -9  15   6      151.34       60.89     90.79 o 
  -8  15   6        6.14     -111.30     74.20 o 
  -7  15   6      244.65      213.26     95.72 o 
  -6  15   6      146.68       96.41     79.97 o 
  -5  15   6      246.61      185.82     87.51 o 
  -4  15   6       63.14     -103.94     96.71 o 
  -3  15   6      152.08      118.21     82.03 o 
  -2  15   6      102.53       67.24     89.88 o 
  -1  15   6      111.64      -16.66     78.01 o 
   0  15   6      206.23       39.42     74.43 o 
   1  15   6      118.99      112.35     84.51 o 
   2  15   6       99.50       61.28     80.91 o 
   3  15   6      171.87      201.28     88.14 o 
   4  15   6       65.18       24.65     85.16 o 
   5  15   6      277.99      140.04     86.64 o 
   6  15   6      127.02       72.00     83.73 o 
   7  15   6      231.48      315.88     95.66 o 
   8  15   6        3.39     -135.42     94.71 o 
   9  15   6      162.90      189.76    123.06 o 
  10  15   6      183.20       79.37    121.80 o 
  11  15   6      218.50       84.53     96.43 o 
  12  15   6       92.76      -32.82     91.59 o 
  13  15   6       80.45       66.70    100.94 o 
  14  15   6       57.69       62.15     99.89 o 
  15  15   6       63.86       30.89    130.84 o 
 -14  16   6       95.77     -139.46    172.32 o 
 -13  16   6      110.19      -52.10    100.34 o 
 -12  16   6       31.94      -95.06    101.18 o 
 -11  16   6      145.78      179.05    107.29 o 
 -10  16   6       86.02       16.75    105.81 o 
  -9  16   6       97.25      -34.42     90.08 o 
  -8  16   6        8.47      -62.47     85.75 o 
  -7  16   6        8.10     -123.56     82.38 o 
  -6  16   6      132.66      148.02     92.16 o 
  -5  16   6      131.63       -3.71    205.14 o 
  -4  16   6      143.28      146.79    115.85 o 
  -3  16   6       83.97      -18.24    104.23 o 
  -2  16   6      272.01      305.59     96.19 o 
  -1  16   6       76.56        1.76     79.15 o 
   0  16   6       28.27      -63.86     78.83 o 
   1  16   6       74.57       46.37     84.94 o 
   2  16   6      291.32      293.72     91.16 o 
   3  16   6       87.35      -46.06     82.09 o 
   4  16   6      164.02      190.05     96.43 o 
   5  16   6      123.54      166.43     91.28 o 
   6  16   6      133.63      165.06    104.22 o 
   7  16   6        2.93     -187.44    131.29 o 
   8  16   6        7.08     -130.01     98.13 o 
   9  16   6      114.39      -21.88    113.67 o 
  10  16   6       72.46      198.16    129.20 o 
  11  16   6      143.03       51.63     98.51 o 
  12  16   6       38.10      -31.59     99.37 o 
  13  16   6      134.16       56.32    100.67 o 
  14  16   6       94.29       51.97    150.44 o 
 -13  17   6       80.91       92.89    116.22 o 
 -12  17   6      180.13       31.26    107.62 o 
 -11  17   6       37.99      -24.86     99.86 o 
 -10  17   6       73.96       32.97     97.99 o 
  -9  17   6       72.69      -15.73     94.55 o 
  -8  17   6      101.95     -116.23     86.62 o 
  -7  17   6       13.32      125.82    116.05 o 
  -6  17   6       46.20       29.86    117.93 o 
  -5  17   6      170.60      156.59    106.46 o 
  -4  17   6       34.72      -30.76    117.93 o 
  -3  17   6      115.61       32.91    117.93 o 
  -2  17   6       56.00      -62.56    105.90 o 
  -1  17   6      147.24       25.63    114.88 o 
   0  17   6       62.16     -112.12     85.23 o 
   1  17   6      164.52       81.48     90.50 o 
   2  17   6       56.74      102.36     99.66 o 
   3  17   6      130.10       98.71     92.11 o 
   4  17   6       35.07      -49.23     80.42 o 
   5  17   6      178.98       85.14     90.00 o 
   6  17   6       38.22      -80.05     84.18 o 
   7  17   6        9.02     -167.97    111.98 o 
   8  17   6      117.55      -24.07    114.32 o 
   9  17   6       60.59       55.46    128.56 o 
  10  17   6       68.36      -57.31    116.80 o 
  11  17   6       45.62      104.10    131.35 o 
  12  17   6      209.20      152.37    104.13 o 
  13  17   6       78.42       17.47    102.09 o 
 -12  18   6       74.57      -13.54    107.87 o 
 -11  18   6      134.99      102.87    108.25 o 
 -10  18   6       20.99      -38.26    113.46 o 
  -9  18   6       30.37       23.31    133.08 o 
  -8  18   6       82.57      -63.57    139.50 o 
  -7  18   6       11.17      -49.71    107.77 o 
  -6  18   6       18.12      -21.88    116.05 o 
  -5  18   6       60.29     -114.88    112.18 o 
  -4  18   6      142.82        5.19    144.97 o 
  -3  18   6        4.76     -164.68    109.79 o 
  -2  18   6       74.74       41.44    127.48 o 
  -1  18   6       91.72       47.75    114.06 o 
   0  18   6       50.10       17.94    117.55 o 
   1  18   6       94.06       12.33    113.67 o 
   2  18   6       89.02       58.04     95.77 o 
   3  18   6        3.90     -121.16     80.77 o 
   4  18   6      155.86       87.14     91.61 o 
   5  18   6       53.29     -133.20     88.80 o 
   6  18   6       15.32     -101.49    111.98 o 
   7  18   6       17.89     -141.95    110.19 o 
   8  18   6       78.87       93.00    131.52 o 
   9  18   6       32.84     -115.75    121.80 o 
  10  18   6       25.82       69.03    257.11 o 
  11  18   6      143.61       73.32    126.11 o 
  12  18   6       72.09       31.35    151.80 o 
 -11  19   6       56.13        2.38    133.08 o 
 -10  19   6       77.54     -105.41    194.20 o 
  -9  19   6       15.71     -193.12    150.44 o 
  -8  19   6       19.34        5.47    127.65 o 
  -7  19   6       86.09      244.06    145.02 o 
  -6  19   6       13.32     -108.80    120.70 o 
  -5  19   6       48.73     -100.00    110.19 o 
  -4  19   6       20.91     -163.47    108.98 o 
  -3  19   6      108.25      -49.23    115.85 o 
  -2  19   6        4.69      -32.65    121.80 o 
  -1  19   6       58.28      -36.21    128.56 o 
   0  19   6       46.44     -137.18     99.68 o 
   1  19   6       53.95      -89.23    110.39 o 
   2  19   6        5.02     -122.43    111.98 o 
   3  19   6      126.45      -56.90     94.06 o 
   4  19   6       17.92      -79.67     89.56 o 
   5  19   6       43.79     -129.78     86.52 o 
   6  19   6       15.68     -145.61    144.97 o 
   7  19   6       87.88       -2.74    150.44 o 
   8  19   6       14.13     -144.97    116.05 o 
   9  19   6       19.56      -91.20    122.16 o 
  10  19   6       92.69      207.88    146.38 o 
  11  19   6       53.98      -68.98    133.08 o 
  -9  20   6       44.12     -158.64    131.52 o 
  -8  20   6        1.67     -164.46    123.60 o 
  -7  20   6       27.90      -10.67    112.33 o 
  -6  20   6       62.06      -86.07    112.98 o 
  -5  20   6        9.56     -156.44    119.17 o 
  -4  20   6       22.59     -182.71    121.80 o 
  -3  20   6        1.34      -87.27    121.80 o 
  -2  20   6      152.39       13.52    131.35 o 
  -1  20   6        5.58     -136.58    150.44 o 
   0  20   6       32.59     -104.11    121.80 o 
   1  20   6        5.64     -134.85    121.80 o 
   2  20   6      161.53      -61.83    127.48 o 
   3  20   6        1.82      -50.60    123.60 o 
   4  20   6       20.97     -176.33    117.55 o 
   5  20   6       11.04     -262.58    175.06 o 
   6  20   6       62.86      -77.81    129.54 o 
   7  20   6       18.65      -56.03    153.17 o 
   8  20   6        3.32     -176.68    139.50 o 
   9  20   6       61.24     -191.22    127.48 o 
  -7  21   6        6.47     -115.85    130.84 o 
  -6  21   6       36.25      -56.36    127.48 o 
  -5  21   6       20.73      -60.18    135.39 o 
  -4  21   6       46.35     -205.14    136.76 o 
  -3  21   6       28.65     -126.43    119.61 o 
  -2  21   6        5.45     -142.40    186.00 o 
  -1  21   6      101.81        7.19    129.54 o 
   0  21   6        1.09     -131.05    177.79 o 
   1  21   6      108.94      -20.98    129.20 o 
   2  21   6        5.67       12.66    141.15 o 
   3  21   6       26.77     -124.98    131.29 o 
   4  21   6       49.91       10.94    207.88 o 
   5  21   6       24.24      -43.76    191.47 o 
   6  21   6       28.28     -270.79    180.53 o 
   7  21   6        3.39     -172.96    115.31 o 
  -5  22   6       22.92     -139.66    142.23 o 
  -4  22   6       11.69     -185.06    135.22 o 
  -3  22   6       18.04     -185.40    123.60 o 
  -2  22   6       40.92     -169.59    127.65 o 
  -1  22   6        6.67      -18.82    172.32 o 
   0  22   6      100.78       27.35    135.39 o 
   1  22   6        7.15     -150.78    141.15 o 
   2  22   6       42.24     -191.71    129.20 o 
   3  22   6       19.38     -133.34    123.06 o 
   4  22   6       13.91     -279.00    186.00 o 
   5  22   6       18.71     -270.79    180.53 o 
   1   0   7       33.06       -9.85     24.87 o 
   2   0   7      306.38      262.29     39.92 o 
   3   0   7      358.03      446.95     29.24 o 
   4   0   7     5005.78     5340.29    129.48 o 
   5   0   7     1831.04     1571.21     59.51 o 
   6   0   7     6532.41     6787.19    182.35 o 
   7   0   7      355.74      333.64     53.04 o 
   8   0   7     2399.23     2138.77     78.19 o 
   9   0   7      374.17      271.53     43.76 o 
  10   0   7     3965.89     2958.44    101.95 o 
  11   0   7      195.89       63.60     45.75 o 
  12   0   7      179.36      149.06     51.98 o 
  13   0   7        0.27      -89.55     62.24 o 
  14   0   7     2352.51     2078.08    135.40 o 
  15   0   7       13.85     -102.18     68.12 o 
  16   0   7       58.25       62.14     81.86 o 
  17   0   7        4.74     -116.65     77.77 o 
  18   0   7      977.49      916.93    213.25 o 
  19   0   7      236.89       88.15    110.94 o 
  20   0   7      244.49       88.70    145.02 o 
 -20   1   7      211.63       82.86    199.67 o 
 -19   1   7      549.93      526.83    137.07 o 
 -18   1   7      261.11      200.15     90.86 o 
 -17   1   7      436.51      462.58    103.59 o 
 -16   1   7      126.72       58.89     81.95 o 
 -15   1   7      309.19       25.39     75.10 o 
 -14   1   7        7.88      -92.74     61.83 o 
 -13   1   7      879.09      665.13     88.88 o 
 -12   1   7      662.95      493.92     78.46 o 
 -11   1   7     2028.06     1965.94     88.29 o 
 -10   1   7     1451.39     1607.15     80.01 o 
  -9   1   7     2169.60     2113.21     78.50 o 
  -8   1   7      869.07      895.83     55.21 o 
  -7   1   7     2409.29     2411.91     79.25 o 
  -6   1   7      204.96      157.97     35.07 o 
  -5   1   7     6147.20     5774.58    163.94 o 
  -4   1   7     1145.20     1180.92     60.20 o 
  -3   1   7      982.44      920.77     77.38 o 
  -2   1   7      127.40       75.22     24.62 o 
  -1   1   7      669.78      792.73     45.65 o 
   0   1   7      189.56      234.54     34.65 o 
   1   1   7      648.27      806.28     45.36 o 
   2   1   7      112.63      108.14     21.57 o 
   3   1   7      922.86      839.06     47.64 o 
   4   1   7     1079.46     1034.45     69.34 o 
   5   1   7     6328.44     5845.56    162.07 o 
   6   1   7      177.08      108.81     40.38 o 
   7   1   7     2304.57     2253.43     80.11 o 
   8   1   7      814.75      996.46     94.18 o 
   9   1   7     2116.29     2018.75     79.87 o 
  10   1   7     1546.42     1721.22     83.53 o 
  11   1   7     2024.94     1953.36     93.93 o 
  12   1   7      664.04      465.39     68.42 o 
  13   1   7      797.72      499.47    100.41 o 
  14   1   7        9.84     -105.93     78.45 o 
  15   1   7      332.32      175.92     95.28 o 
  16   1   7      123.15      -32.82     89.92 o 
  17   1   7      417.13      369.46    113.06 o 
  18   1   7      281.32       67.14    107.10 o 
  19   1   7      582.26      300.61    128.88 o 
  20   1   7      189.43      237.07    123.02 o 
 -20   2   7      199.32      234.11    193.15 o 
 -19   2   7      250.67      319.33    125.26 o 
 -18   2   7      461.30      104.27    108.90 o 
 -17   2   7      264.25      183.53     94.28 o 
 -16   2   7      775.50      603.80     97.33 o 
 -15   2   7       75.03      -21.49     74.36 o 
 -14   2   7      357.25       52.69     72.24 o 
 -13   2   7      124.40       31.88     66.05 o 
 -12   2   7      983.16     1138.08    101.69 o 
 -11   2   7     1027.69     1004.85    117.65 o 
 -10   2   7     3528.03     3290.57    124.40 o 
  -9   2   7       76.65      -19.85     41.08 o 
  -8   2   7     3324.34     3449.82    124.65 o 
  -7   2   7     2672.11     2677.22     91.65 o 
  -6   2   7     2662.54     2527.83     86.82 o 
  -5   2   7     1253.55     1016.33     77.56 o 
  -4   2   7     1636.99     1619.58     68.70 o 
  -3   2   7      329.76      427.70     40.76 o 
  -2   2   7     1223.33     1092.15     66.55 o 
  -1   2   7       66.84       74.93     23.31 o 
   0   2   7      303.40      456.63     34.77 o 
   1   2   7       63.05       46.06     20.95 o 
   2   2   7     1234.18     1076.40     51.00 o 
   3   2   7      293.30      458.41     29.23 o 
   4   2   7     1906.53     1878.19     70.58 o 
   5   2   7     1162.92      851.15     67.58 o 
   6   2   7     2820.24     2767.14    108.67 o 
   7   2   7     2652.93     2596.84    110.22 o 
   8   2   7     3323.98     3577.45    122.20 o 
   9   2   7       85.48       32.91     41.48 o 
  10   2   7     3220.98     2887.11    118.49 o 
  11   2   7     1075.89     1098.65     86.18 o 
  12   2   7      911.75     1248.33    109.75 o 
  13   2   7      118.43      148.28     68.28 o 
  14   2   7      302.05       49.47     82.90 o 
  15   2   7       59.31      -27.72     83.94 o 
  16   2   7      795.90      476.57    178.09 o 
  17   2   7      305.33      362.99    114.31 o 
  18   2   7      451.41      154.74    111.04 o 
  19   2   7      247.67       62.23    112.08 o 
  20   2   7      197.21      109.73    118.88 o 
 -20   3   7      302.32      440.45    130.21 o 
 -19   3   7      112.05       39.64    107.29 o 
 -18   3   7      100.10      -94.22     92.40 o 
 -17   3   7     1274.67     1203.57    146.96 o 
 -16   3   7      508.19      655.04    118.05 o 
 -15   3   7      202.62      186.25     82.74 o 
 -14   3   7      119.61      129.78     76.94 o 
 -13   3   7      111.09      -61.42     62.08 o 
 -12   3   7      385.23      278.64     69.90 o 
 -11   3   7     5475.53     5108.17    175.26 o 
 -10   3   7      132.37       92.80     53.82 o 
  -9   3   7     4687.61     4982.62    157.91 o 
  -8   3   7     1519.60     1573.04     86.57 o 
  -7   3   7     8189.31     8546.23    211.08 o 
  -6   3   7     1375.64     1195.40    104.22 o 
  -5   3   7     3122.21     2316.79     79.15 o 
  -4   3   7     1317.56     1566.02     59.96 o 
  -3   3   7      206.26      234.48     33.75 o 
  -2   3   7     1357.61     1316.91     56.69 o 
  -1   3   7       94.56       70.02     30.00 o 
   0   3   7       10.90       19.94     21.62 o 
   1   3   7       82.53       68.52     19.88 o 
   2   3   7     1300.30     1263.15     43.02 o 
   3   3   7      291.30      260.63     42.60 o 
   4   3   7     1236.43     1412.21    108.12 o 
   5   3   7     3450.95     2653.48    105.49 o 
   6   3   7     1383.29     1273.82     81.64 o 
   7   3   7     8441.33     9003.08    275.91 o 
   8   3   7     1503.30     1518.43     96.22 o 
   9   3   7     4250.38     4333.50    148.45 o 
  10   3   7      141.39       83.07     52.79 o 
  11   3   7     5272.31     5191.93    174.36 o 
  12   3   7      406.62      353.25     72.31 o 
  13   3   7      179.67      130.10     65.95 o 
  14   3   7      109.58       10.40     86.52 o 
  15   3   7      318.12      278.64    101.90 o 
  16   3   7      546.41      326.70    108.98 o 
  17   3   7     1301.54     1181.67    146.78 o 
  18   3   7      118.49      -31.82    116.28 o 
  19   3   7       92.71      -91.94    101.83 o 
  20   3   7      310.70      457.97    134.52 o 
 -20   4   7      203.75      116.08    157.33 o 
 -19   4   7      264.14       99.80    141.72 o 
 -18   4   7      251.49      118.26    105.06 o 
 -17   4   7      154.01      -86.93     96.99 o 
 -16   4   7      389.39      393.10    115.76 o 
 -15   4   7      595.70      692.77    121.04 o 
 -14   4   7     1010.68      881.17    102.14 o 
 -13   4   7     1594.86     1947.04    123.17 o 
 -12   4   7     2168.84     2201.22    143.71 o 
 -11   4   7       60.91       50.23     56.71 o 
 -10   4   7     2793.01     2705.30    143.74 o 
  -9   4   7     1037.52     1029.08     98.70 o 
  -8   4   7     6424.34     6674.69    174.39 o 
  -7   4   7      397.84      398.34     48.34 o 
  -6   4   7     6672.75     6676.80    170.29 o 
  -5   4   7     2551.17     2158.13     74.12 o 
  -4   4   7      182.11      184.14     31.99 o 
  -3   4   7      680.07      901.31     85.21 o 
  -2   4   7      546.67      585.50     44.32 o 
  -1   4   7      549.27      803.13     47.68 o 
   0   4   7      168.76       48.81     25.22 o 
   1   4   7      521.68      696.61     40.17 o 
   2   4   7      555.80      583.57     53.74 o 
   3   4   7      631.31      817.79     59.97 o 
   4   4   7      194.85      243.37     63.84 o 
   5   4   7     2430.26     2005.58     72.65 o 
   6   4   7     6973.21     7155.34    187.66 o 
   7   4   7      405.25      451.70     84.55 o 
   8   4   7     6244.00     6402.76    221.97 o 
   9   4   7     1102.17     1150.11    126.34 o 
  10   4   7     2690.48     2725.47    114.30 o 
  11   4   7       67.57       77.79     59.80 o 
  12   4   7     1943.19     1925.24    130.28 o 
  13   4   7     1590.36     2030.44    121.31 o 
  14   4   7     1218.56     1092.77    104.35 o 
  15   4   7      592.72      712.87    144.82 o 
  16   4   7      515.87      459.93    113.91 o 
  17   4   7      187.46      201.78    102.69 o 
  18   4   7      217.32     -139.32     92.88 o 
  19   4   7      303.73      232.32    115.16 o 
  20   4   7      197.76       82.25    123.10 o 
 -20   5   7       58.02      -49.53    213.35 o 
 -19   5   7      451.61      600.67    243.44 o 
 -18   5   7      225.13      293.88    152.76 o 
 -17   5   7      146.61       54.71    135.39 o 
 -16   5   7      442.03      478.74    119.76 o 
 -15   5   7      814.91      714.13    127.74 o 
 -14   5   7      175.50       64.02     88.98 o 
 -13   5   7     1424.77     1461.97    139.58 o 
 -12   5   7     1378.27     1495.92    107.45 o 
 -11   5   7     2598.62     2123.56    109.62 o 
 -10   5   7     1257.48     1352.12     92.52 o 
  -9   5   7     2476.20     2784.38    111.29 o 
  -8   5   7      457.03      415.85     53.94 o 
  -7   5   7     3291.57     3171.23    102.24 o 
  -6   5   7      592.93      657.77     55.38 o 
  -5   5   7     3927.81     3674.19    107.98 o 
  -4   5   7      111.76      176.58     32.03 o 
  -3   5   7      265.05      399.55     36.00 o 
  -2   5   7     1807.87     1543.79     55.84 o 
  -1   5   7      263.09      257.87     30.83 o 
   0   5   7     1386.61     1558.40     69.69 o 
   1   5   7      272.02      239.35     40.08 o 
   2   5   7     1745.20     1422.02     96.78 o 
   3   5   7      261.81      323.70     41.32 o 
   4   5   7       95.39      118.40     33.62 o 
   5   5   7     4076.84     3869.45    117.07 o 
   6   5   7      515.25      553.14     83.88 o 
   7   5   7     3263.43     3176.47    105.31 o 
   8   5   7      458.97      381.11     70.22 o 
   9   5   7     2415.27     2851.35    132.57 o 
  10   5   7     1295.06     1224.87     92.17 o 
  11   5   7     2433.20     2057.15    183.26 o 
  12   5   7     1390.90     1376.10    103.40 o 
  13   5   7     1535.70     1460.80    111.99 o 
  14   5   7      170.10      -18.17     69.41 o 
  15   5   7      910.38      864.36    126.02 o 
  16   5   7      486.23      465.87    112.53 o 
  17   5   7       91.83      -30.53     91.48 o 
  18   5   7      242.58      163.81    156.09 o 
  19   5   7      406.51      139.84    119.69 o 
  20   5   7       82.59     -128.96    105.73 o 
 -20   6   7       36.65     -132.81    138.61 o 
 -19   6   7       29.73     -128.20    133.08 o 
 -18   6   7      616.28      420.72    317.29 o 
 -17   6   7      126.86       48.77    135.22 o 
 -16   6   7       45.93      -91.42    110.18 o 
 -15   6   7      111.79      -88.39    110.19 o 
 -14   6   7     2927.39     2643.15    217.91 o 
 -13   6   7      120.46      148.65     95.64 o 
 -12   6   7      446.13      420.77     89.56 o 
 -11   6   7      181.39       59.07     79.50 o 
 -10   6   7     4425.81     4683.18    159.06 o 
  -9   6   7     2148.57     1933.68     86.81 o 
  -8   6   7     4420.38     3745.44    117.16 o 
  -7   6   7      659.53      891.06     60.11 o 
  -6   6   7     3916.78     4074.56    115.23 o 
  -5   6   7     1269.01     1028.19     66.17 o 
  -4   6   7     1132.53     1349.58     61.88 o 
  -3   6   7       33.18       -3.82     27.28 o 
  -2   6   7      648.53      555.44     45.20 o 
  -1   6   7     1150.91     1304.31     70.22 o 
   0   6   7       20.30       74.53     32.25 o 
   1   6   7     1132.69     1298.86     58.47 o 
   2   6   7      657.90      565.98     54.87 o 
   3   6   7       25.46      -38.12     35.18 o 
   4   6   7     1128.30     1287.82     71.02 o 
   5   6   7     1187.96     1065.82     98.21 o 
   6   6   7     3738.87     3833.62    125.32 o 
   7   6   7      601.74      774.82     67.91 o 
   8   6   7     4500.16     3608.93    123.16 o 
   9   6   7     2214.18     2135.57    116.52 o 
  10   6   7     4404.10     4640.04    161.00 o 
  11   6   7      199.59      234.67     68.80 o 
  12   6   7      605.74      397.78     79.10 o 
  13   6   7      119.56      -28.34     67.97 o 
  14   6   7     3101.98     2991.72    140.32 o 
  15   6   7      124.06      104.17     76.61 o 
  16   6   7       17.54     -122.66     81.77 o 
  17   6   7      151.66      161.41    100.78 o 
  18   6   7      553.58      332.11    124.16 o 
  19   6   7       47.48      -61.63    109.49 o 
  20   6   7       33.69       49.23    141.72 o 
 -19   7   7      100.71       83.62    148.89 o 
 -18   7   7      137.94      -33.66    139.10 o 
 -17   7   7      609.97      587.79    164.09 o 
 -16   7   7      183.03      124.30    138.61 o 
 -15   7   7      291.89      278.53    135.22 o 
 -14   7   7       55.13       39.87    114.06 o 
 -13   7   7     1047.27     1197.45    281.73 o 
 -12   7   7        5.61      -39.61     96.47 o 
 -11   7   7     2388.48     2574.93    418.49 o 
 -10   7   7      169.82      215.58    158.64 o 
  -9   7   7     5973.13     5881.50    283.84 o 
  -8   7   7      512.02      345.44     65.77 o 
  -7   7   7     1598.68     1521.14     60.62 o 
  -6   7   7      805.60      609.15     48.31 o 
  -5   7   7     2866.26     2835.12     95.28 o 
  -4   7   7      955.90     1036.54     88.47 o 
  -3   7   7      559.62      628.18     66.18 o 
  -2   7   7      175.37       85.89     56.35 o 
  -1   7   7       28.38      -52.72     37.11 o 
   0   7   7        0.40      -40.61     27.07 o 
   1   7   7       22.01      -39.92     26.62 o 
   2   7   7      163.37       98.07     32.03 o 
   3   7   7      596.96      544.42     40.70 o 
   4   7   7      949.04      999.44     78.26 o 
   5   7   7     2942.74     2765.72    114.72 o 
   6   7   7      805.15      803.39     99.47 o 
   7   7   7     1469.43     1404.29     78.18 o 
   8   7   7      492.19      306.53     50.34 o 
   9   7   7     5838.47     5359.79    168.77 o 
  10   7   7      191.83      134.61     74.61 o 
  11   7   7     2549.04     2412.05    124.76 o 
  12   7   7        3.82      -75.07     60.44 o 
  13   7   7     1316.82     1415.47    117.84 o 
  14   7   7       60.13      -51.06     69.41 o 
  15   7   7      290.39      316.73     83.32 o 
  16   7   7      210.91      134.95    101.17 o 
  17   7   7      543.59      293.31    134.59 o 
  18   7   7      171.08      143.76    194.20 o 
  19   7   7      133.84       20.33    127.48 o 
 -19   8   7      171.41      -13.79    191.47 o 
 -18   8   7       70.10     -137.50    166.85 o 
 -17   8   7      413.05      508.50    161.91 o 
 -16   8   7     1202.74     1660.02    404.82 o 
 -15   8   7       93.16      122.34    127.48 o 
 -14   8   7      838.60      896.19    164.09 o 
 -13   8   7      741.41      582.70    145.02 o 
 -12   8   7      861.31      926.00    156.34 o 
 -11   8   7      224.43       31.43    227.03 o 
 -10   8   7     2554.02     2419.25    139.40 o 
  -9   8   7      225.94       39.19     77.15 o 
  -8   8   7     3068.30     2866.32    141.91 o 
  -7   8   7       31.84       63.12     60.01 o 
  -6   8   7     1224.84     1359.44    100.97 o 
  -5   8   7      107.03       37.72     52.18 o 
  -4   8   7      992.32     1069.48     87.34 o 
  -3   8   7     1100.91     1440.75    108.78 o 
  -2   8   7      735.90      663.15     72.29 o 
  -1   8   7       38.23       -6.47     33.78 o 
   0   8   7       13.72       18.76     33.85 o 
   1   8   7       39.78      -47.37     31.85 o 
   2   8   7      747.64      647.91     67.91 o 
   3   8   7     1102.51     1315.87     73.43 o 
   4   8   7     1176.89     1222.39     98.58 o 
   5   8   7       84.75       -8.35     41.19 o 
   6   8   7     1061.27     1236.23    122.52 o 
   7   8   7       42.79      -44.27     45.44 o 
   8   8   7     2888.64     2671.42    108.98 o 
   9   8   7      223.76      167.36     74.20 o 
  10   8   7     2549.02     2276.40    135.15 o 
  11   8   7      211.39      175.46     71.04 o 
  12   8   7      946.42      900.06     95.68 o 
  13   8   7      752.02      857.66    113.70 o 
  14   8   7      820.13      811.65    102.76 o 
  15   8   7       89.63       10.27     77.10 o 
  16   8   7     1125.50     1186.88    148.18 o 
  17   8   7      451.78      369.33    161.38 o 
  18   8   7      107.33        9.57    129.99 o 
  19   8   7      162.60       39.23    175.06 o 
 -19   9   7       42.97      -55.96    137.56 o 
 -18   9   7       92.28      -70.51    139.10 o 
 -17   9   7      233.01      360.66    237.97 o 
 -16   9   7      272.65      640.11    172.10 o 
 -15   9   7     2267.21     2775.93    250.63 o 
 -14   9   7       52.13      -60.18    254.38 o 
 -13   9   7      794.84      778.38    144.09 o 
 -12   9   7     1115.32      961.81    158.03 o 
 -11   9   7     2428.24     2234.33    206.92 o 
 -10   9   7      680.31      559.06    117.59 o 
  -9   9   7      451.86      318.92     85.16 o 
  -8   9   7      301.75      226.76     77.86 o 
  -7   9   7     2597.26     2517.54    128.93 o 
  -6   9   7       82.35      123.37     62.06 o 
  -5   9   7     1031.22     1139.32     95.57 o 
  -4   9   7       66.99       13.27     51.32 o 
  -3   9   7      318.46      345.66     54.74 o 
  -2   9   7      569.22      784.69     67.07 o 
  -1   9   7      327.41      369.72     62.25 o 
   0   9   7        0.04      -54.21     36.14 o 
   1   9   7      319.43      340.09     66.59 o 
   2   9   7      574.19      677.75     82.12 o 
   3   9   7      402.83      373.24     64.27 o 
   4   9   7       63.87      -36.70     47.17 o 
   5   9   7      947.13     1094.27     88.47 o 
   6   9   7       62.19       98.83     54.33 o 
   7   9   7     2568.30     2634.49    124.77 o 
   8   9   7      296.29      308.06     58.77 o 
   9   9   7      386.90      237.06     75.80 o 
  10   9   7      640.55      526.12    147.70 o 
  11   9   7     2457.59     2119.74    124.84 o 
  12   9   7     1106.34     1281.93    158.45 o 
  13   9   7      798.31      570.48     92.29 o 
  14   9   7       45.10      -16.82     72.33 o 
  15   9   7     2177.81     2500.80    188.71 o 
  16   9   7      288.76      333.76    113.91 o 
  17   9   7      278.23      110.63    136.70 o 
  18   9   7       89.54       64.49    135.33 o 
  19   9   7       23.37      164.12    224.29 o 
 -18  10   7       71.94       58.68    166.85 o 
 -17  10   7      285.05      456.41    165.80 o 
 -16  10   7      547.77      707.78    177.81 o 
 -15  10   7      572.09      641.96    165.12 o 
 -14  10   7     2856.33     3342.13    284.47 o 
 -13  10   7      351.50      554.64    145.02 o 
 -12  10   7     1087.99      855.52    154.58 o 
 -11  10   7      340.12      233.08    107.48 o 
 -10  10   7      829.86      779.03    109.31 o 
  -9  10   7       84.18      -54.78     69.89 o 
  -8  10   7       46.60        8.24     65.19 o 
  -7  10   7      213.18       25.70     69.89 o 
  -6  10   7     1725.93     1782.19    111.12 o 
  -5  10   7      429.38      613.79     81.02 o 
  -4  10   7      600.40      761.52     83.94 o 
  -3  10   7       71.29       58.76     45.51 o 
  -2  10   7      409.93      407.36     57.97 o 
  -1  10   7       62.86       -0.64     39.26 o 
   0  10   7       24.90      -44.61     39.72 o 
   1  10   7       59.44        4.98     41.06 o 
   2  10   7      486.26      513.50     60.80 o 
   3  10   7       81.97      -29.48     50.69 o 
   4  10   7      531.33      541.85     73.95 o 
   5  10   7      389.85      362.77     69.82 o 
   6  10   7     1826.63     2041.70    120.80 o 
   7  10   7      177.16       69.97     62.05 o 
   8  10   7      133.29       45.85     60.89 o 
   9  10   7       81.80       22.53     73.51 o 
  10  10   7      897.19      907.50    114.56 o 
  11  10   7      319.65      168.37     69.60 o 
  12  10   7     1019.78     1020.41    100.38 o 
  13  10   7      331.79      302.44     92.38 o 
  14  10   7     2828.08     2665.67    178.58 o 
  15  10   7      576.30      740.39    178.38 o 
  16  10   7      602.85      659.79    132.58 o 
  17  10   7      263.83      151.70    140.63 o 
  18  10   7       49.11     -107.39    120.41 o 
 -18  11   7      208.08      310.85    202.41 o 
 -17  11   7      120.39      193.20    146.38 o 
 -16  11   7      147.30      313.82    157.33 o 
 -15  11   7     1412.12     1559.61    382.94 o 
 -14  11   7      636.21      712.12    166.33 o 
 -13  11   7     1993.86     1984.20    733.05 o 
 -12  11   7      481.35      312.66    139.10 o 
 -11  11   7     1112.16      887.31    156.63 o 
 -10  11   7      193.40      124.39     88.80 o 
  -9  11   7      250.94      272.68     86.95 o 
  -8  11   7       39.75      -40.75     64.27 o 
  -7  11   7      133.20       89.22     70.49 o 
  -6  11   7      463.19      459.50     85.75 o 
  -5  11   7     1753.69     1761.35    120.81 o 
  -4  11   7      601.39      617.61     75.03 o 
  -3  11   7      531.19      610.00     71.69 o 
  -2  11   7       28.71      -68.26     45.51 o 
  -1  11   7      374.07      334.01     57.81 o 
   0  11   7        2.46      -63.48     42.32 o 
   1  11   7      408.29      402.40     73.98 o 
   2  11   7       25.58      -32.99     61.93 o 
   3  11   7      452.12      353.67     74.34 o 
   4  11   7      598.03      568.71     78.79 o 
   5  11   7     1779.01     1645.03    114.05 o 
   6  11   7      438.16      515.07     83.65 o 
   7  11   7      212.31      120.15     77.32 o 
   8  11   7       41.73     -100.68     89.37 o 
   9  11   7      331.19      293.16     90.88 o 
  10  11   7      183.03        7.60     78.56 o 
  11  11   7     1014.83     1075.34    124.66 o 
  12  11   7      473.45      621.57    112.73 o 
  13  11   7     1942.42     1939.42    258.56 o 
  14  11   7      640.71      563.88    117.39 o 
  15  11   7     1449.45     1605.21    161.75 o 
  16  11   7      139.27      -46.95    104.36 o 
  17  11   7      107.53       68.96    135.33 o 
  18  11   7      213.13      164.12    224.29 o 
 -17  12   7      132.72      223.84    164.37 o 
 -16  12   7      227.75       67.14    141.15 o 
 -15  12   7       34.63        8.32    133.08 o 
 -14  12   7     2239.59     2442.14    276.26 o 
 -13  12   7      156.38       66.59    123.60 o 
 -12  12   7      307.45      204.39    133.41 o 
 -11  12   7      567.18      472.67    164.12 o 
 -10  12   7     2212.00     2030.32    204.91 o 
  -9  12   7      512.37      627.23    128.50 o 
  -8  12   7      488.65      310.11     98.88 o 
  -7  12   7        4.64     -100.72     67.15 o 
  -6  12   7       90.00        2.29     62.33 o 
  -5  12   7      410.35      393.88     74.88 o 
  -4  12   7     1330.14     1625.41    105.81 o 
  -3  12   7      398.90      485.19     69.83 o 
  -2  12   7      126.37      128.76     56.34 o 
  -1  12   7      122.50      -53.03     47.72 o 
   0  12   7      546.13      747.14     91.48 o 
   1  12   7      125.39       22.05     65.08 o 
   2  12   7      114.20       69.86     65.91 o 
   3  12   7      382.23      389.34     80.51 o 
   4  12   7     1293.04     1526.97    118.50 o 
   5  12   7      388.96      257.75    130.38 o 
   6  12   7       33.60      -51.13     65.62 o 
   7  12   7        2.35      -66.79     64.98 o 
   8  12   7      531.62      266.98    117.93 o 
   9  12   7      486.74      465.88    131.35 o 
  10  12   7     2199.22     2377.35    167.34 o 
  11  12   7      585.14      667.80    111.01 o 
  12  12   7      289.49      244.32    108.75 o 
  13  12   7      153.05      219.76    100.97 o 
  14  12   7     2205.84     2640.45    192.20 o 
  15  12   7       36.74       37.34    100.60 o 
  16  12   7      219.43      276.18    108.31 o 
  17  12   7      135.26       38.09    109.88 o 
 -16  13   7       69.45      113.48    210.61 o 
 -15  13   7      452.09      320.57    295.41 o 
 -14  13   7       14.17     -188.12    150.44 o 
 -13  13   7     1172.02     1259.84    445.85 o 
 -12  13   7        9.98       23.97    114.88 o 
 -11  13   7      229.90       90.39    129.54 o 
 -10  13   7      442.90      527.87    141.15 o 
  -9  13   7     1697.31     1784.43    189.54 o 
  -8  13   7      677.69      704.83    141.15 o 
  -7  13   7     1003.65      985.96    100.20 o 
  -6  13   7      229.80       63.12     66.07 o 
  -5  13   7      146.55       95.27     62.29 o 
  -4  13   7     1086.51     1045.45    102.65 o 
  -3  13   7      348.81      413.80     73.86 o 
  -2  13   7      359.52      406.68     69.22 o 
  -1  13   7      262.13      107.64     73.03 o 
   0  13   7      256.04      147.40     77.38 o 
   1  13   7      266.76      222.60     76.68 o 
   2  13   7      346.71      199.76     78.45 o 
   3  13   7      308.06      309.03     83.94 o 
   4  13   7     1030.30      988.79    123.46 o 
   5  13   7       91.29       -3.51     72.07 o 
   6  13   7      233.58      128.13     76.67 o 
   7  13   7     1057.72      775.43    135.72 o 
   8  13   7      629.23      673.89    136.96 o 
   9  13   7     1702.22     1869.64    195.32 o 
  10  13   7      459.98      733.73    118.86 o 
  11  13   7      320.78      145.29     87.60 o 
  12  13   7        8.70     -110.53     73.69 o 
  13  13   7     1152.26     1296.85    149.41 o 
  14  13   7       14.78      -24.44     91.61 o 
  15  13   7      420.42      345.63    118.43 o 
  16  13   7       62.19       -6.93    103.52 o 
 -16  14   7      289.63      251.12    183.26 o 
 -15  14   7      229.09      167.26    154.58 o 
 -14  14   7      314.64      323.17    154.15 o 
 -13  14   7       29.20     -106.25    123.60 o 
 -12  14   7     1176.56     1019.13    183.26 o 
 -11  14   7       29.59      -72.82    117.93 o 
 -10  14   7      175.68      -26.01    131.29 o 
  -9  14   7      227.63      188.32     86.91 o 
  -8  14   7     1288.90     1384.86    138.94 o 
  -7  14   7      369.53      232.53     96.61 o 
  -6  14   7      735.60     1005.98     98.89 o 
  -5  14   7       43.54      -95.26     63.50 o 
  -4  14   7      418.72      178.54     77.38 o 
  -3  14   7      752.41     1126.47    116.89 o 
  -2  14   7      227.29      260.90     90.66 o 
  -1  14   7        3.64      -91.04     60.69 o 
   0  14   7       36.47      -79.35     67.83 o 
   1  14   7        3.99      -86.04     71.75 o 
   2  14   7      225.69      255.86     90.08 o 
   3  14   7      730.95      874.28    178.99 o 
   4  14   7      375.90      338.50    103.31 o 
   5  14   7       35.80      -91.57     72.36 o 
   6  14   7      726.70      742.74    104.85 o 
   7  14   7      346.28      168.15    117.55 o 
   8  14   7     1283.33     1150.27    162.33 o 
   9  14   7      242.32      230.42    169.59 o 
  10  14   7      283.10      110.47    136.76 o 
  11  14   7       34.81       45.73     90.08 o 
  12  14   7     1210.01     1250.93    145.22 o 
  13  14   7       28.62       -4.64     94.93 o 
  14  14   7      274.37      233.17    111.04 o 
  15  14   7      216.04      235.71    113.99 o 
  16  14   7      297.88       55.49    136.76 o 
 -15  15   7      131.25      -57.79    137.28 o 
 -14  15   7       94.12        0.00    139.26 o 
 -13  15   7      541.54      551.66    180.53 o 
 -12  15   7      100.97     -190.43    126.95 o 
 -11  15   7     1684.91     1787.01    204.91 o 
 -10  15   7       44.19      -46.17     94.65 o 
  -9  15   7       10.03       10.22     86.29 o 
  -8  15   7       32.58       15.39     91.16 o 
  -7  15   7     2251.21     2108.65    163.69 o 
  -6  15   7      359.41      401.36     99.60 o 
  -5  15   7      844.50      751.65    129.46 o 
  -4  15   7        1.91     -115.61     77.07 o 
  -3  15   7      307.41      471.21    101.51 o 
  -2  15   7      224.26      170.25     91.68 o 
  -1  15   7      145.66       92.30     78.45 o 
   0  15   7      297.51      311.69     93.26 o 
   1  15   7      130.71       40.37     82.90 o 
   2  15   7      207.61      139.27     86.91 o 
   3  15   7      289.39      392.16     92.16 o 
   4  15   7        4.27     -106.88     71.26 o 
   5  15   7      805.02      673.54    104.66 o 
   6  15   7      372.35      556.07    145.25 o 
   7  15   7     2218.35     2518.69    220.39 o 
   8  15   7       39.91     -103.27    110.19 o 
   9  15   7       34.97      -15.09    111.98 o 
  10  15   7       38.32      134.12    119.17 o 
  11  15   7     1715.75     1791.67    169.58 o 
  12  15   7       95.25       61.57     95.72 o 
  13  15   7      505.97      270.64    115.33 o 
  14  15   7       92.53      135.91    101.51 o 
  15  15   7      100.31       78.47    106.00 o 
 -14  16   7      179.94      106.89    146.84 o 
 -13  16   7      118.18       81.03    109.37 o 
 -12  16   7      624.02      642.07    132.04 o 
 -11  16   7      264.01      273.34    104.86 o 
 -10  16   7     1382.89     1353.33    156.60 o 
  -9  16   7       30.65     -122.99     82.00 o 
  -8  16   7      341.04      209.04    100.78 o 
  -7  16   7       59.44      -21.00     88.76 o 
  -6  16   7     1458.99     1559.01    183.71 o 
  -5  16   7       92.14      134.03    123.78 o 
  -4  16   7      199.91      -20.09    106.32 o 
  -3  16   7      243.17      296.38    119.17 o 
  -2  16   7      544.66      650.19    114.95 o 
  -1  16   7      108.63       26.69     84.07 o 
   0  16   7        0.70     -108.14     72.09 o 
   1  16   7      102.75       40.89     78.01 o 
   2  16   7      551.77      522.82    104.86 o 
   3  16   7      246.07      113.21     92.40 o 
   4  16   7      202.72       77.33     86.64 o 
   5  16   7      104.39      126.63     87.42 o 
   6  16   7     1401.32     1492.98    221.56 o 
   7  16   7       49.90      -53.83    108.10 o 
   8  16   7      308.30      299.35    131.35 o 
   9  16   7       30.36       30.09    139.50 o 
  10  16   7     1395.24     1329.47    187.58 o 
  11  16   7      245.16       87.12    101.90 o 
  12  16   7      601.16      800.09    132.97 o 
  13  16   7      120.35      170.05    102.78 o 
  14  16   7      139.09      139.84    109.73 o 
 -13  17   7      179.60      133.28    110.18 o 
 -12  17   7       65.01       65.34    121.28 o 
 -11  17   7      388.72      459.39    174.04 o 
 -10  17   7      139.27       63.09    106.11 o 
  -9  17   7      970.35     1055.01    182.00 o 
  -8  17   7       82.42       82.57    123.06 o 
  -7  17   7      416.48      324.98    166.85 o 
  -6  17   7      170.44       18.58    121.80 o 
  -5  17   7      381.10      182.96    199.67 o 
  -4  17   7       35.53      -84.89    108.10 o 
  -3  17   7      134.37      172.11    180.53 o 
  -2  17   7       57.90      -57.44    108.31 o 
  -1  17   7      456.69      369.61    103.82 o 
   0  17   7        7.07      -35.75     89.45 o 
   1  17   7      438.36      458.93    118.76 o 
   2  17   7       59.03      -19.89     80.77 o 
   3  17   7      114.76       33.64     87.42 o 
   4  17   7       45.73      -52.12     99.97 o 
   5  17   7      358.69      414.38    106.95 o 
   6  17   7      151.32       71.12    111.98 o 
   7  17   7      356.87      312.90    137.28 o 
   8  17   7       83.81        5.84    115.85 o 
   9  17   7      980.31     1086.30    179.09 o 
  10  17   7      129.72      114.80    131.35 o 
  11  17   7      373.58      277.90    144.71 o 
  12  17   7       69.16      185.11    109.11 o 
  13  17   7      167.45      123.96    112.44 o 
 -12  18   7      164.88      167.06    172.09 o 
 -11  18   7       33.33      -22.81     99.27 o 
 -10  18   7      469.81      284.98    142.50 o 
  -9  18   7      125.86     -153.00    118.24 o 
  -8  18   7      451.53      495.85    186.00 o 
  -7  18   7       53.82     -116.22    110.19 o 
  -6  18   7      250.55      102.51    125.32 o 
  -5  18   7       57.86      -87.53    123.78 o 
  -4  18   7      236.59       54.71    109.79 o 
  -3  18   7      177.07      157.83    129.20 o 
  -2  18   7      247.68      210.61    139.10 o 
  -1  18   7       30.42        1.21    114.06 o 
   0  18   7      377.43      464.54    138.61 o 
   1  18   7       29.22       51.76     92.16 o 
   2  18   7      226.27      168.42    103.59 o 
   3  18   7      196.50        7.63     89.23 o 
   4  18   7      229.04      212.62     97.50 o 
   5  18   7       52.40     -151.72    101.15 o 
   6  18   7      189.76      261.58    180.53 o 
   7  18   7       55.89       70.76    229.76 o 
   8  18   7      452.66      440.13    147.09 o 
   9  18   7      128.75       12.71    136.30 o 
  10  18   7      475.95      542.96    160.50 o 
  11  18   7       32.60      -29.18    133.41 o 
  12  18   7      137.98       82.39    104.13 o 
 -11  19   7      372.74      201.39    145.02 o 
 -10  19   7       11.34     -134.03    161.38 o 
  -9  19   7      241.98      189.18    142.50 o 
  -8  19   7       96.39      -67.44    129.20 o 
  -7  19   7      298.06       24.04    136.96 o 
  -6  19   7       36.36     -128.51    113.67 o 
  -5  19   7      211.95       -6.73    124.61 o 
  -4  19   7       82.04      -51.46    113.67 o 
  -3  19   7      193.31      202.41    141.15 o 
  -2  19   7        6.74     -162.16    108.10 o 
  -1  19   7      116.64       73.90    112.89 o 
   0  19   7       37.71       92.30    121.80 o 
   1  19   7      111.04      -51.97    116.05 o 
   2  19   7        6.40     -167.07    111.38 o 
   3  19   7      196.71       66.35    101.63 o 
   4  19   7       82.67      -13.20    175.06 o 
   5  19   7      181.27       54.45    161.38 o 
   6  19   7       42.97     -171.47    114.32 o 
   7  19   7      278.67      151.30    141.15 o 
   8  19   7      106.72       38.62    161.38 o 
   9  19   7      247.73       52.46    141.15 o 
  10  19   7       10.19        2.43    138.61 o 
  11  19   7      343.22      180.04    152.47 o 
  -9  20   7        5.29     -123.86    123.60 o 
  -8  20   7      107.74     -258.97    196.94 o 
  -7  20   7       91.08       99.90    169.59 o 
  -6  20   7      254.19      169.50    129.20 o 
  -5  20   7       18.81     -176.33    117.55 o 
  -4  20   7      113.63       76.59    146.99 o 
  -3  20   7       50.83     -166.85    119.92 o 
  -2  20   7      124.54      105.66    224.29 o 
  -1  20   7        3.20      -81.02    121.44 o 
   0  20   7       68.85       -6.31    153.17 o 
   1  20   7        2.70      -52.30    126.95 o 
   2  20   7      126.72      303.02    142.50 o 
   3  20   7       49.07     -110.29    119.73 o 
   4  20   7      102.32       87.53    196.94 o 
   5  20   7       24.34     -159.49    106.32 o 
   6  20   7      250.04      152.41    138.61 o 
   7  20   7      100.48     -106.80    134.03 o 
   8  20   7      102.94     -231.87    191.47 o 
   9  20   7        6.75     -126.89    158.64 o 
  -7  21   7      107.62     -153.49    227.03 o 
  -6  21   7       69.72      -38.45    153.17 o 
  -5  21   7      147.14       66.77    140.83 o 
  -4  21   7       43.46      131.29    146.99 o 
  -3  21   7       33.27      -85.73    117.55 o 
  -2  21   7       12.55     -106.89    124.61 o 
  -1  21   7       36.89      -62.43    131.35 o 
   0  21   7        5.35     -209.25    139.50 o 
   1  21   7       25.08       60.80    180.53 o 
   2  21   7       13.51     -179.59    119.73 o 
   3  21   7       29.18      202.41    207.88 o 
   4  21   7       49.15     -270.79    180.53 o 
   5  21   7      155.08      158.64    213.35 o 
   6  21   7       69.50     -142.23    202.41 o 
   7  21   7      122.28      -51.36    129.20 o 
  -4  22   7       80.93        8.72    142.50 o 
  -3  22   7      106.57       72.58    183.26 o 
  -2  22   7       34.07     -138.90    130.08 o 
  -1  22   7       41.47       34.85    140.20 o 
   0  22   7       22.33      -25.35    136.96 o 
   1  22   7       40.71       26.00    141.15 o 
   2  22   7       26.95     -205.14    136.76 o 
   3  22   7      111.29      -43.76    202.41 o 
   4  22   7       77.44      -60.18    213.35 o 
   0   0   8     5636.25     9597.94    346.19 o 
   1   0   8     1118.56     1677.89     64.23 o 
   2   0   8     8736.41     5165.57    170.50 o 
   3   0   8       49.81      702.08     68.70 o 
   4   0   8    49986.18    46811.27    956.70 o 
   5   0   8    15489.01    15999.92    347.41 o 
   6   0   8    35900.70    45146.47    930.14 o 
   7   0   8    16470.15    17506.71    383.61 o 
   8   0   8     4626.75     4610.71    149.80 o 
   9   0   8     4142.18     2664.44     93.06 o 
  10   0   8      745.97      605.50     59.38 o 
  11   0   8       11.78       -7.18     55.22 o 
  12   0   8     3384.22     2864.04    130.21 o 
  13   0   8      919.01      656.03     87.65 o 
  14   0   8      255.58      279.07     82.99 o 
  15   0   8      128.46       -9.05     75.18 o 
  16   0   8     2679.86     2663.28    281.89 o 
  17   0   8        8.96      -69.78     89.45 o 
  18   0   8       35.40     -133.46     95.72 o 
  19   0   8       53.97       30.55    108.23 o 
  20   0   8      751.70      692.28    210.61 o 
 -20   1   8       72.38       26.48    144.71 o 
 -19   1   8      467.79      366.05    117.91 o 
 -18   1   8        5.28     -142.19     94.79 o 
 -17   1   8      420.36      321.76     97.42 o 
 -16   1   8       25.63     -102.00     75.85 o 
 -15   1   8      327.15      406.27     92.75 o 
 -14   1   8       78.91       47.43     73.61 o 
 -13   1   8       73.47      -45.43     64.61 o 
 -12   1   8      204.17       36.95     64.75 o 
 -11   1   8       56.18      132.10     63.30 o 
 -10   1   8     5599.89     5086.88    145.09 o 
  -9   1   8     1290.05     1805.61     74.94 o 
  -8   1   8      867.97      748.83     61.75 o 
  -7   1   8     7026.56     6739.84    151.50 o 
  -6   1   8     1322.71      960.55     45.68 o 
  -5   1   8    25380.19    24892.88    600.76 o 
  -4   1   8     8746.65    10678.05    274.23 o 
  -3   1   8    11394.86    13976.93    291.53 o 
  -2   1   8     7516.81     6532.21    175.44 o 
  -1   1   8    28407.10    26314.77    617.51 o 
   0   1   8     3017.67     1810.31     77.74 o 
   1   1   8    28320.88    27101.94    636.86 o 
   2   1   8     7368.47     6494.57    175.94 o 
   3   1   8     9262.29    12237.19    316.20 o 
   4   1   8     8926.23    11068.38    398.75 o 
   5   1   8    25649.98    25433.49    593.28 o 
   6   1   8     1255.28      880.79     87.67 o 
   7   1   8     6207.39     6039.21    203.29 o 
   8   1   8      939.76     1098.23     72.47 o 
   9   1   8     1579.89     2317.65     92.27 o 
  10   1   8     5527.13     5200.51    164.38 o 
  11   1   8       30.71       94.26     52.71 o 
  12   1   8      168.97       73.68     70.68 o 
  13   1   8       82.50      -83.24     76.56 o 
  14   1   8       75.49      -44.21     82.72 o 
  15   1   8      348.77      279.49    115.93 o 
  16   1   8       27.98       56.03     94.65 o 
  17   1   8      408.44      317.39    108.23 o 
  18   1   8        5.91     -141.08     94.06 o 
  19   1   8      443.01      263.72    124.56 o 
  20   1   8       64.37      -96.26    111.04 o 
 -20   2   8      362.96      363.97    182.41 o 
 -19   2   8      203.59      237.05    120.43 o 
 -18   2   8      735.85      798.91    138.90 o 
 -17   2   8       50.47      -82.55     94.65 o 
 -16   2   8       72.69      -77.79     72.59 o 
 -15   2   8      415.01      214.44     83.98 o 
 -14   2   8      865.82     1438.05    120.06 o 
 -13   2   8     1789.79     2008.69    132.05 o 
 -12   2   8      117.95      247.80     68.05 o 
 -11   2   8     1130.83     1416.22    101.48 o 
 -10   2   8     2643.26     2182.20    103.34 o 
  -9   2   8     2684.49     3226.05    123.08 o 
  -8   2   8     6345.71     5400.75    170.54 o 
  -7   2   8    12798.79    16765.11    378.22 o 
  -6   2   8     2740.26     3028.01     95.60 o 
  -5   2   8     2342.78     1832.98     71.11 o 
  -4   2   8    13687.47    13931.31    425.67 o 
  -3   2   8     3152.14     3771.32    118.77 o 
  -2   2   8    88682.58    86365.98   1953.56 o 
  -1   2   8    34295.68    33431.88    771.87 o 
   0   2   8     1738.32     5179.54    140.47 o 
   1   2   8    34507.49    32946.62    759.50 o 
   2   2   8    89470.87    85531.20   1742.36 o 
   3   2   8     3356.36     3983.36    102.26 o 
   4   2   8    16601.58    16732.75    348.61 o 
   5   2   8     2339.48     1843.67     86.73 o 
   6   2   8     2080.81     2304.91    103.04 o 
   7   2   8    12840.38    16778.50    474.22 o 
   8   2   8     7023.61     5764.55    193.72 o 
   9   2   8     2716.72     3187.01    118.95 o 
  10   2   8     2371.34     2044.57    100.54 o 
  11   2   8     1087.58     1448.67    129.20 o 
  12   2   8      145.04      156.77     91.11 o 
  13   2   8     1861.70     1988.76    155.53 o 
  14   2   8      921.13     1104.07    131.42 o 
  15   2   8      375.02      216.02     96.61 o 
  16   2   8      113.83      -90.63     88.80 o 
  17   2   8       62.86      -23.13     96.28 o 
  18   2   8      764.38      946.17    173.94 o 
  19   2   8      185.62       79.80    114.03 o 
  20   2   8      364.79      215.84    161.76 o 
 -20   3   8        6.12       -4.74    107.29 o 
 -19   3   8      624.95      475.80    126.99 o 
 -18   3   8      107.10      -61.79     99.37 o 
 -17   3   8       93.20       62.54    101.68 o 
 -16   3   8       73.56      -35.47     93.45 o 
 -15   3   8      443.14      331.13     90.40 o 
 -14   3   8       12.61       45.44     68.79 o 
 -13   3   8     2397.13     2469.37    166.61 o 
 -12   3   8      540.52      331.15     76.78 o 
 -11   3   8     2546.73     2401.82    122.39 o 
 -10   3   8      658.06      705.04     74.95 o 
  -9   3   8     3836.26     4201.94    143.84 o 
  -8   3   8     3868.51     3394.26    112.10 o 
  -7   3   8    20366.18    21911.64    480.54 o 
  -6   3   8     1552.73     1716.27     71.12 o 
  -5   3   8     6832.00     5139.91    140.89 o 
  -4   3   8     1884.63     2569.25     91.72 o 
  -3   3   8    37857.92    48678.61   1122.57 o 
  -2   3   8     3600.61     3949.63    120.12 o 
  -1   3   8    31746.54    28678.86    650.09 o 
   0   3   8     1248.52      894.57     59.97 o 
   1   3   8    29026.10    26177.60    624.94 o 
   2   3   8     3648.95     4096.11    100.83 o 
   3   3   8    39063.05    49474.83   1015.79 o 
   4   3   8     1933.93     2597.00    108.67 o 
   5   3   8     8182.57     6404.64    197.72 o 
   6   3   8     1564.13     1633.82     94.98 o 
   7   3   8    20846.11    22058.96    611.53 o 
   8   3   8     3859.53     3289.26    185.33 o 
   9   3   8     3396.68     3695.37    136.35 o 
  10   3   8      670.69      735.03     74.40 o 
  11   3   8     2517.33     2630.52    115.49 o 
  12   3   8      540.30      424.74     75.06 o 
  13   3   8     2346.25     2049.45    158.89 o 
  14   3   8       20.26     -110.43     75.27 o 
  15   3   8      438.51      216.05     98.06 o 
  16   3   8       74.27      -45.69     89.56 o 
  17   3   8       99.47       77.84     97.99 o 
  18   3   8       90.78     -148.58     99.11 o 
  19   3   8      620.25      454.66    130.81 o 
  20   3   8        4.73     -167.72    111.82 o 
 -20   4   8      357.43      307.28    347.38 o 
 -19   4   8       20.64      -71.61    103.05 o 
 -18   4   8      404.88      289.50    150.96 o 
 -17   4   8      187.22      119.08    111.96 o 
 -16   4   8      221.95      195.32    106.36 o 
 -15   4   8      476.29      349.59    111.47 o 
 -14   4   8      752.31      711.40    122.10 o 
 -13   4   8     1239.13     1614.02    120.31 o 
 -12   4   8      521.24      327.89     84.09 o 
 -11   4   8      288.41      254.84     65.38 o 
 -10   4   8     1557.36     1815.28    164.24 o 
  -9   4   8     4054.90     3477.71    128.80 o 
  -8   4   8    10041.52    13248.51    306.83 o 
  -7   4   8      859.55      789.18     60.76 o 
  -6   4   8    21414.74    25004.58    540.20 o 
  -5   4   8     9657.06     7617.99    187.38 o 
  -4   4   8    10387.36     9430.44    213.10 o 
  -3   4   8     3655.56     4425.94    118.19 o 
  -2   4   8    50584.59    46055.20   1071.87 o 
  -1   4   8    22620.98    26026.43    607.07 o 
   0   4   8     2948.17     5692.85    154.15 o 
   1   4   8    23133.83    26399.78    548.91 o 
   2   4   8    53291.02    48960.68   1091.99 o 
   3   4   8     3428.11     3907.96    155.20 o 
   4   4   8     8445.18     7943.57    262.22 o 
   5   4   8     9860.95     7708.33    244.20 o 
   6   4   8    22063.45    25988.73    710.68 o 
   7   4   8      841.87      575.09     59.22 o 
   8   4   8     9563.17    12290.86    377.89 o 
   9   4   8     3932.83     3200.05    143.78 o 
  10   4   8     1863.91     2088.52    104.07 o 
  11   4   8      314.24      363.13    104.83 o 
  12   4   8      469.12      442.76     76.66 o 
  13   4   8     1185.26     1495.21    157.92 o 
  14   4   8      692.67      612.65    112.62 o 
  15   4   8      501.44      456.57    109.11 o 
  16   4   8      211.10     -107.51     91.48 o 
  17   4   8      168.37       38.20     94.05 o 
  18   4   8      385.01      179.37    110.45 o 
  19   4   8       19.25      -97.69    107.74 o 
  20   4   8      335.80      222.28    128.26 o 
 -20   5   8       21.18     -189.49    133.41 o 
 -19   5   8      420.50      332.93    150.27 o 
 -18   5   8       32.94      -56.53    153.17 o 
 -17   5   8      390.52      370.24    123.46 o 
 -16   5   8        0.32     -131.15     89.15 o 
 -15   5   8       21.73     -131.54     87.69 o 
 -14   5   8       72.39     -103.18     88.32 o 
 -13   5   8      326.44      288.47    100.97 o 
 -12   5   8      343.90      343.23    102.20 o 
 -11   5   8       14.12       42.16     60.64 o 
 -10   5   8      644.40      736.11     78.15 o 
  -9   5   8      592.76      853.69     69.61 o 
  -8   5   8     2659.24     3525.06    161.72 o 
  -7   5   8     9540.91    10334.84    247.63 o 
  -6   5   8     4302.99     5837.38    155.47 o 
  -5   5   8    13362.09    13400.32    298.01 o 
  -4   5   8     2996.37     2013.42     73.14 o 
  -3   5   8     3014.54     3194.42     90.01 o 
  -2   5   8    23932.28    24181.27    511.79 o 
  -1   5   8    19240.04    18583.58    448.46 o 
   0   5   8     3021.43     2894.69     93.90 o 
   1   5   8    19580.78    19792.47    462.24 o 
   2   5   8    24263.94    24445.53    653.14 o 
   3   5   8     2107.89     2057.85    120.14 o 
   4   5   8     3140.56     2061.55     82.16 o 
   5   5   8    12804.80    12648.45    321.09 o 
   6   5   8     4427.98     5893.15    163.14 o 
   7   5   8     9548.78    10216.66    266.23 o 
   8   5   8     2533.56     3107.51    131.86 o 
   9   5   8      512.09      652.14     84.41 o 
  10   5   8      688.72      778.65     83.44 o 
  11   5   8       28.14       49.16     71.85 o 
  12   5   8      301.19      344.34     77.14 o 
  13   5   8      329.93      142.58     72.48 o 
  14   5   8       81.78       97.74     90.08 o 
  15   5   8       45.84      -72.17     85.00 o 
  16   5   8        2.80     -132.60     88.40 o 
  17   5   8      430.94      465.09    123.73 o 
  18   5   8       28.11      -19.70    103.59 o 
  19   5   8      402.57      402.23    213.36 o 
  20   5   8       17.30     -119.61    106.70 o 
 -19   6   8       52.86      -46.83    144.71 o 
 -18   6   8      120.70        0.08    136.30 o 
 -17   6   8       37.90     -192.96    164.12 o 
 -16   6   8     1013.30     1227.41    189.54 o 
 -15   6   8       95.07      -84.89     95.34 o 
 -14   6   8      322.22      196.89     97.98 o 
 -13   6   8      661.18      627.60    115.60 o 
 -12   6   8     1140.99     1378.76    155.97 o 
 -11   6   8      829.77     1271.31    123.17 o 
 -10   6   8     2385.24     2569.05    142.87 o 
  -9   6   8     3735.42     4054.06    129.83 o 
  -8   6   8     7329.14     5653.77    157.53 o 
  -7   6   8     4468.82     4632.90    135.39 o 
  -6   6   8    27783.32    26376.96    558.09 o 
  -5   6   8     2116.65     1920.54     73.63 o 
  -4   6   8    15383.35    19065.08    413.49 o 
  -3   6   8     3993.73     3793.70    107.09 o 
  -2   6   8     8684.72     7985.35    210.56 o 
  -1   6   8       98.09      -23.11     27.60 o 
   0   6   8     3559.87     3555.26    111.50 o 
   1   6   8      113.77       -0.55     33.77 o 
   2   6   8     9210.41     8286.51    246.59 o 
   3   6   8     3910.42     3710.43    132.69 o 
   4   6   8    15141.69    18861.81    517.89 o 
   5   6   8     2017.00     1690.74     85.34 o 
   6   6   8    25923.71    25042.96    605.33 o 
   7   6   8     4646.51     5089.84    151.02 o 
   8   6   8     7726.03     5666.89    171.34 o 
   9   6   8     3756.62     4105.66    170.64 o 
  10   6   8     2356.50     2288.01    130.77 o 
  11   6   8      818.70     1132.00    136.60 o 
  12   6   8     1161.92     1318.13    131.86 o 
  13   6   8      692.09      632.08     91.68 o 
  14   6   8      336.61       49.24     90.28 o 
  15   6   8       82.28      -79.23     88.11 o 
  16   6   8      988.45     1034.56    163.90 o 
  17   6   8       41.25     -138.92     92.61 o 
  18   6   8       92.65       28.27    104.69 o 
  19   6   8       45.37     -108.56    105.81 o 
 -19   7   8      269.09      428.54    176.81 o 
 -18   7   8       49.47       10.28    210.61 o 
 -17   7   8      284.01      254.20    145.02 o 
 -16   7   8      121.06       73.46    134.73 o 
 -15   7   8      535.18      347.45    146.84 o 
 -14   7   8       92.97       22.48    106.32 o 
 -13   7   8     1605.51     1644.18    191.47 o 
 -12   7   8      262.48      276.26    205.14 o 
 -11   7   8     1388.16     1412.60    156.63 o 
 -10   7   8     3390.27     3507.27    168.96 o 
  -9   7   8     6432.54     7278.02    261.04 o 
  -8   7   8      125.01      -34.45     62.54 o 
  -7   7   8     1627.33     2011.10     83.84 o 
  -6   7   8      436.89      395.32     48.33 o 
  -5   7   8    29065.48    30675.08    722.06 o 
  -4   7   8    10467.52    10222.04    263.87 o 
  -3   7   8    24255.18    26523.01    624.93 o 
  -2   7   8      514.00      583.00     74.23 o 
  -1   7   8     1763.07     1404.64     70.56 o 
   0   7   8     4488.22     3496.96    132.65 o 
   1   7   8     2062.98     1856.23     74.14 o 
   2   7   8      476.69      514.25     60.06 o 
   3   7   8    25100.47    27623.29    739.62 o 
   4   7   8    10712.62    10559.50    309.11 o 
   5   7   8    30417.14    32226.01    856.23 o 
   6   7   8      486.42      487.61     78.83 o 
   7   7   8     1281.42     1786.73     84.19 o 
   8   7   8      143.41      158.17     64.65 o 
   9   7   8     6504.96     6947.02    249.98 o 
  10   7   8     3369.89     3376.03    161.60 o 
  11   7   8     1476.68     1519.91    157.13 o 
  12   7   8      250.09      227.28     75.65 o 
  13   7   8     1619.72     1822.61    216.35 o 
  14   7   8       80.46       84.30     77.54 o 
  15   7   8      506.19      527.23    111.57 o 
  16   7   8      137.93       32.10     97.98 o 
  17   7   8      233.57      165.14    111.47 o 
  18   7   8       46.29       21.33    114.63 o 
  19   7   8      280.24      198.38    146.38 o 
 -19   8   8       69.40      -34.67    136.96 o 
 -18   8   8      661.18      660.66    183.47 o 
 -17   8   8       85.57      204.54    148.89 o 
 -16   8   8       61.32        1.09    135.22 o 
 -15   8   8        3.68      -97.21    117.93 o 
 -14   8   8      378.71      444.39    148.89 o 
 -13   8   8      218.69      421.73    202.41 o 
 -12   8   8      363.20      530.85    136.96 o 
 -11   8   8     1581.88     1970.17    179.84 o 
 -10   8   8     1812.13     2064.30    153.69 o 
  -9   8   8     2089.88     2214.79    141.91 o 
  -8   8   8     2539.70     2189.46    132.57 o 
  -7   8   8     2103.05     1745.19    125.26 o 
  -6   8   8     6177.92     7026.47    239.91 o 
  -5   8   8     1605.29     2036.65    110.26 o 
  -4   8   8     7577.56     7410.18    243.16 o 
  -3   8   8     8780.90     9868.05    301.94 o 
  -2   8   8    26798.29    23620.79    648.38 o 
  -1   8   8     1230.70     1324.46     74.24 o 
   0   8   8     1081.28     1142.51    125.55 o 
   1   8   8     1143.58     1032.65     62.48 o 
   2   8   8    28269.38    24705.09    579.42 o 
   3   8   8     8965.54    10053.76    255.15 o 
   4   8   8     8966.68     8665.49    223.80 o 
   5   8   8     1532.84     1836.66    160.84 o 
   6   8   8     5697.44     6352.95    209.67 o 
   7   8   8     2144.49     1668.57    190.82 o 
   8   8   8     2127.97     1769.72    155.38 o 
   9   8   8     2090.02     2186.50    140.59 o 
  10   8   8     1818.78     1993.61    137.49 o 
  11   8   8     1549.69     1611.48    116.69 o 
  12   8   8      331.65      412.44     78.61 o 
  13   8   8      198.73      231.53     81.84 o 
  14   8   8      371.27      395.62     90.14 o 
  15   8   8        1.29     -112.95     83.32 o 
  16   8   8       39.05      -32.27     97.99 o 
  17   8   8       98.15      -24.37    127.48 o 
  18   8   8      673.25     1066.98    189.12 o 
  19   8   8       65.58     -150.48    134.04 o 
 -18   9   8       20.23       85.33    202.41 o 
 -17   9   8      593.86      660.68    221.56 o 
 -16   9   8       76.30      -10.47    132.76 o 
 -15   9   8       18.31       -4.57    117.93 o 
 -14   9   8      171.88      311.97    136.30 o 
 -13   9   8      557.10      997.47    227.03 o 
 -12   9   8      664.99      639.04    146.99 o 
 -11   9   8     1636.35     1552.08    183.47 o 
 -10   9   8      983.47     1122.32    123.00 o 
  -9   9   8     1107.81      975.79    166.81 o 
  -8   9   8      651.00      948.97    106.21 o 
  -7   9   8    12875.87    13852.66    423.20 o 
  -6   9   8      369.90      189.50     65.72 o 
  -5   9   8    10311.68     9336.96    297.87 o 
  -4   9   8     2515.19     2661.36    123.10 o 
  -3   9   8     2278.82     2105.16    108.41 o 
  -2   9   8     1119.06     1396.29    150.81 o 
  -1   9   8    24798.65    27665.03    652.14 o 
   0   9   8      710.45      822.21     64.72 o 
   1   9   8    23790.93    27123.45    637.69 o 
   2   9   8     1191.92     1522.89     75.80 o 
   3   9   8     2418.69     2605.02    118.36 o 
   4   9   8     2505.22     2777.15    123.82 o 
   5   9   8     9621.57     8467.20    269.15 o 
   6   9   8      365.68      268.84     62.53 o 
   7   9   8    12700.90    13241.83    391.83 o 
   8   9   8      641.57      707.41     98.83 o 
   9   9   8      895.19      886.83    107.29 o 
  10   9   8     1024.86     1079.96    139.10 o 
  11   9   8     1569.72     1735.09    142.81 o 
  12   9   8      657.11      664.14     90.08 o 
  13   9   8      555.51      625.67    101.07 o 
  14   9   8      163.61      193.86     85.97 o 
  15   9   8        8.86      -25.85     81.07 o 
  16   9   8       77.54        4.16    128.51 o 
  17   9   8      575.18      801.14    175.21 o 
  18   9   8       17.23       -5.24    134.04 o 
 -18  10   8      232.63      221.20    164.37 o 
 -17  10   8      250.09      330.10    158.46 o 
 -16  10   8      645.36      666.22    344.64 o 
 -15  10   8      196.10      242.02    141.95 o 
 -14  10   8       87.92      -62.96    114.06 o 
 -13  10   8        8.96      -42.37    121.80 o 
 -12  10   8      151.64      -29.95    114.06 o 
 -11  10   8      253.71      125.37     90.28 o 
 -10  10   8     1456.61     1368.89    135.15 o 
  -9  10   8      935.62      834.90    111.20 o 
  -8  10   8      263.81       57.18     77.86 o 
  -7  10   8      303.95      689.86     98.73 o 
  -6  10   8    16624.78    16684.26    493.64 o 
  -5  10   8      806.77     1125.10    154.30 o 
  -4  10   8     9951.28    11141.22    342.98 o 
  -3  10   8     2756.25     2416.20    103.54 o 
  -2  10   8    13666.50    12573.08    325.27 o 
  -1  10   8      849.26      309.88     56.95 o 
   0  10   8    23661.27    31932.01    748.41 o 
   1  10   8      900.82      455.65     56.10 o 
   2  10   8    13818.31    12730.24    381.63 o 
   3  10   8     2891.04     2724.40    126.07 o 
   4  10   8     9606.95    10182.41    317.31 o 
   5  10   8      832.53      818.02     86.73 o 
   6  10   8    17480.88    17414.48    499.97 o 
   7  10   8      296.17      696.67    121.44 o 
   8  10   8      353.45      262.58    144.97 o 
   9  10   8      902.02      751.64    107.10 o 
  10  10   8     1676.93     1882.98    144.82 o 
  11  10   8      255.27      121.82     85.20 o 
  12  10   8      129.67       55.89     71.16 o 
  13  10   8       15.85       22.61     71.54 o 
  14  10   8       75.33      -27.64     78.52 o 
  15  10   8      210.18      231.83    105.49 o 
  16  10   8      624.04      365.47    148.50 o 
  17  10   8      227.26       23.27    136.96 o 
  18  10   8      239.04      216.83    147.09 o 
 -17  11   8      322.94      327.71    161.91 o 
 -16  11   8      251.88      349.85    160.22 o 
 -15  11   8      285.11      287.65    180.53 o 
 -14  11   8      256.01      204.48    142.97 o 
 -13  11   8      119.65       34.75    164.12 o 
 -12  11   8      546.57      806.98    166.33 o 
 -11  11   8      420.07      403.82    101.51 o 
 -10  11   8      609.75      368.95    101.90 o 
  -9  11   8      271.48      324.22     91.60 o 
  -8  11   8     1114.11     1296.19    123.52 o 
  -7  11   8     1983.94     2061.39    218.96 o 
  -6  11   8      442.03      419.36     84.41 o 
  -5  11   8    16759.77    18750.72    543.88 o 
  -4  11   8     1857.48     1345.23     95.86 o 
  -3  11   8    10920.07    12528.12    330.52 o 
  -2  11   8       76.95       39.26     51.22 o 
  -1  11   8    22126.75    23511.99    567.33 o 
   0  11   8        1.28      -11.35     44.10 o 
   1  11   8    23434.42    24429.59    683.02 o 
   2  11   8       93.15       39.30     61.06 o 
   3  11   8    10458.56    12138.96    370.26 o 
   4  11   8     1800.93     1278.61    106.27 o 
   5  11   8    17090.55    18937.79    543.92 o 
   6  11   8      467.84      457.47    120.40 o 
   7  11   8     2056.02     2383.61    191.21 o 
   8  11   8     1056.31      999.91    142.97 o 
   9  11   8      354.72      548.52    101.90 o 
  10  11   8      618.29      443.26    100.97 o 
  11  11   8      432.35      364.90    101.18 o 
  12  11   8      508.83      421.94     87.98 o 
  13  11   8      125.03       32.96     86.17 o 
  14  11   8      268.54      235.71    100.67 o 
  15  11   8      254.95      177.00    106.95 o 
  16  11   8      241.33       88.58    140.20 o 
  17  11   8      347.17      340.90    151.00 o 
 -17  12   8      124.03      123.31    175.06 o 
 -16  12   8      373.40      418.17    162.33 o 
 -15  12   8      107.94      -12.17    136.30 o 
 -14  12   8       47.20       67.07    133.08 o 
 -13  12   8       29.57     -164.68    109.79 o 
 -12  12   8       20.49     -147.87     98.58 o 
 -11  12   8     1077.44     1534.59    189.43 o 
 -10  12   8     2458.74     2228.66    160.21 o 
  -9  12   8     2596.10     2541.41    240.39 o 
  -8  12   8       60.14      -47.88     78.45 o 
  -7  12   8      137.92      102.51     73.88 o 
  -6  12   8     3406.50     3355.36    157.13 o 
  -5  12   8      980.02      873.69    114.82 o 
  -4  12   8    14069.06    15017.01    392.27 o 
  -3  12   8     2290.10     2803.30    119.03 o 
  -2  12   8    18341.93    17063.52    430.34 o 
  -1  12   8      411.17      481.73    109.75 o 
   0  12   8    10583.74    14578.62    439.49 o 
   1  12   8      416.84      552.56     87.42 o 
   2  12   8    18038.18    17023.69    499.75 o 
   3  12   8     2332.07     3042.80    144.41 o 
   4  12   8    13946.04    15301.18    456.37 o 
   5  12   8      997.97      905.46     98.76 o 
   6  12   8     2591.30     2446.26    133.64 o 
   7  12   8      134.89      128.56    104.44 o 
   8  12   8        5.60      158.64    108.31 o 
   9  12   8     2596.96     2729.49    220.08 o 
  10  12   8     2301.51     2522.55    175.30 o 
  11  12   8     1010.54     1138.23    134.90 o 
  12  12   8       25.64      -81.87     80.77 o 
  13  12   8       33.98     -129.44     86.29 o 
  14  12   8       52.93       81.11     98.83 o 
  15  12   8       99.97       82.16    100.18 o 
  16  12   8      367.17      396.26    119.68 o 
  17  12   8      131.04       72.94    138.61 o 
 -16  13   8       19.40       16.88    186.00 o 
 -15  13   8      105.94      -66.92    140.20 o 
 -14  13   8      129.21      -57.63    137.28 o 
 -13  13   8      177.38       24.58    137.28 o 
 -12  13   8       37.24     -131.47    169.59 o 
 -11  13   8       24.51      -83.49    117.93 o 
 -10  13   8      684.28      718.18    210.61 o 
  -9  13   8      565.93      656.65    144.71 o 
  -8  13   8     1682.58     2246.35    159.88 o 
  -7  13   8     3951.97     3336.20    146.39 o 
  -6  13   8     3401.81     2590.73    126.26 o 
  -5  13   8     2477.56     2329.32    129.82 o 
  -4  13   8     6448.79     6964.66    220.37 o 
  -3  13   8     6901.92     8523.44    249.32 o 
  -2  13   8      417.19      369.92     90.50 o 
  -1  13   8    15433.47    16012.05    479.89 o 
   0  13   8        1.20     -105.50     75.15 o 
   1  13   8    14866.49    15862.59    476.73 o 
   2  13   8      439.72      420.31     87.42 o 
   3  13   8     7144.09     9049.82    302.88 o 
   4  13   8     6462.29     6964.50    251.89 o 
   5  13   8     2257.85     2083.90    194.62 o 
   6  13   8     3501.50     2814.79    193.41 o 
   7  13   8     4021.14     3391.86    216.09 o 
   8  13   8     1708.58     1998.72    195.32 o 
   9  13   8      621.81      503.52    137.28 o 
  10  13   8      649.13      735.49    129.66 o 
  11  13   8       25.32       -4.04     89.83 o 
  12  13   8       44.97      -94.90     90.71 o 
  13  13   8      173.35       85.62     99.60 o 
  14  13   8      108.61      133.12    107.39 o 
  15  13   8      107.87      -34.22     97.81 o 
  16  13   8       23.14      -48.36    102.94 o 
 -16  14   8       21.62       19.15    154.73 o 
 -15  14   8       11.20     -158.80    139.10 o 
 -14  14   8      161.03        0.78    134.73 o 
 -13  14   8       10.66     -162.92    123.06 o 
 -12  14   8      599.72      434.22    154.15 o 
 -11  14   8      205.91      387.75    144.71 o 
 -10  14   8      119.50     -126.19    115.28 o 
  -9  14   8      689.46      735.78    149.53 o 
  -8  14   8     2560.40     2918.45    175.58 o 
  -7  14   8      717.08      469.64    127.46 o 
  -6  14   8     2937.11     3330.58    144.58 o 
  -5  14   8     2453.14     2639.55    126.98 o 
  -4  14   8      393.94      388.97     81.20 o 
  -3  14   8     2712.29     2845.47    153.61 o 
  -2  14   8    20076.22    20386.49    597.99 o 
  -1  14   8     1346.21     1510.02    130.07 o 
   0  14   8     1819.94     3011.67    156.60 o 
   1  14   8     1322.09     1369.19    142.76 o 
   2  14   8    19397.49    20777.04    607.20 o 
   3  14   8     2657.23     2647.89    146.76 o 
   4  14   8      290.35      168.04     84.81 o 
   5  14   8     2542.74     2777.68    150.71 o 
   6  14   8     3381.04     3577.85    220.49 o 
   7  14   8      725.71      485.97    133.41 o 
   8  14   8     2575.43     2989.97    344.64 o 
   9  14   8      643.28      605.56    130.84 o 
  10  14   8      177.08      120.59     95.34 o 
  11  14   8      198.66      116.46     98.51 o 
  12  14   8      620.76      119.33    100.41 o 
  13  14   8       16.74     -117.14     87.42 o 
  14  14   8      139.66        5.20    100.18 o 
  15  14   8        7.79        7.06    101.17 o 
  16  14   8       10.59      -24.65    104.36 o 
 -15  15   8       57.83     -133.12    232.50 o 
 -14  15   8      102.74     -145.56    133.08 o 
 -13  15   8      139.14       64.15    140.83 o 
 -12  15   8       13.81     -164.96    124.61 o 
 -11  15   8     1514.97     1656.75    206.92 o 
 -10  15   8      111.44       98.96    106.91 o 
  -9  15   8      172.70       47.13     96.82 o 
  -8  15   8      780.28      850.13    128.51 o 
  -7  15   8     4423.93     4591.37    214.03 o 
  -6  15   8      577.62      750.69    116.52 o 
  -5  15   8      203.63        7.00     84.81 o 
  -4  15   8      397.10     1137.46    127.04 o 
  -3  15   8     7715.26     9446.17    326.23 o 
  -2  15   8     2141.20     2271.77    151.30 o 
  -1  15   8     4193.85     3409.04    168.37 o 
   0  15   8      133.00       58.66     83.73 o 
   1  15   8     4247.11     3776.93    182.01 o 
   2  15   8     2141.36     2714.40    174.20 o 
   3  15   8     7417.61     8977.76    313.43 o 
   4  15   8      425.09     1083.19    121.23 o 
   5  15   8      147.00       20.21     74.33 o 
   6  15   8      587.77      459.62    139.50 o 
   7  15   8     4373.24     4482.06    258.83 o 
   8  15   8      753.49      875.75    160.22 o 
   9  15   8      110.65      -79.87    196.94 o 
  10  15   8      116.15      -74.38    110.19 o 
  11  15   8     1513.23     1702.50    165.25 o 
  12  15   8       19.14      -42.21     85.60 o 
  13  15   8      150.66       27.24     96.72 o 
  14  15   8      103.96       75.12    108.31 o 
  15  15   8       46.99      -94.49    100.78 o 
 -14  16   8        4.02     -197.28    131.52 o 
 -13  16   8      180.59       27.57    142.50 o 
 -12  16   8      151.55      118.82    104.95 o 
 -11  16   8      281.32      366.67    113.12 o 
 -10  16   8      600.34      722.49    128.65 o 
  -9  16   8       45.85      -66.56     89.83 o 
  -8  16   8     1383.04     1369.99    151.41 o 
  -7  16   8      130.56      130.51    131.29 o 
  -6  16   8     2310.48     2601.55    232.00 o 
  -5  16   8      263.78      122.39    113.67 o 
  -4  16   8     2712.56     2759.69    206.71 o 
  -3  16   8     1253.44     1291.67    132.99 o 
  -2  16   8     6319.03     6139.67    244.16 o 
  -1  16   8     3308.85     3246.80    170.03 o 
   0  16   8      199.31      128.45     94.65 o 
   1  16   8     3307.13     3414.88    177.79 o 
   2  16   8     6800.54     6950.65    267.47 o 
   3  16   8     1308.23     1213.05    129.27 o 
   4  16   8     2772.07     2860.88    161.92 o 
   5  16   8      270.24       76.59    131.29 o 
   6  16   8     2336.29     2819.89    268.06 o 
   7  16   8      131.53      156.94    117.55 o 
   8  16   8     1333.60     1321.27    181.81 o 
   9  16   8       48.26      -94.46    186.00 o 
  10  16   8      580.67      671.45    175.06 o 
  11  16   8      298.77      248.86    112.91 o 
  12  16   8      147.19      147.61    106.70 o 
  13  16   8      168.27       90.81    106.11 o 
  14  16   8        6.57      -96.28    102.94 o 
 -13  17   8       36.54       93.10    116.22 o 
 -12  17   8       64.89      123.26    109.10 o 
 -11  17   8       35.76       14.50    126.81 o 
 -10  17   8       66.69       63.58    105.32 o 
  -9  17   8     1553.56     1423.39    199.19 o 
  -8  17   8       69.53       85.41    119.73 o 
  -7  17   8      836.87      666.84    164.12 o 
  -6  17   8      111.88       52.57    113.67 o 
  -5  17   8     3050.69     3071.68    220.08 o 
  -4  17   8     1224.08     1183.37    175.21 o 
  -3  17   8     1401.61     1738.93    195.09 o 
  -2  17   8     1339.51     1241.81    171.84 o 
  -1  17   8     3932.57     3639.27    184.12 o 
   0  17   8      515.96      746.03    120.96 o 
   1  17   8     4499.25     4260.02    254.37 o 
   2  17   8     1364.22     1510.45    176.79 o 
   3  17   8     1652.82     2439.22    177.57 o 
   4  17   8     1249.96     1554.14    187.58 o 
   5  17   8     3147.29     2948.24    212.33 o 
   6  17   8      111.05      -13.09    117.93 o 
   7  17   8      814.37      987.52    170.07 o 
   8  17   8       63.10       24.29    113.67 o 
   9  17   8     1605.08     1933.11    216.62 o 
  10  17   8       70.30      -69.08    129.54 o 
  11  17   8       30.61      -49.10     96.66 o 
  12  17   8       58.88       54.15    105.73 o 
  13  17   8       38.71       72.63    110.73 o 
 -12  18   8        2.68      -15.40    110.27 o 
 -11  18   8       20.18       -9.12    135.27 o 
 -10  18   8      234.03      248.91    142.50 o 
  -9  18   8       33.34       65.49    135.22 o 
  -8  18   8      746.37      692.98    167.97 o 
  -7  18   8        6.68     -106.77    111.98 o 
  -6  18   8      607.58      664.67    162.47 o 
  -5  18   8      280.89      159.56    137.81 o 
  -4  18   8     1755.87     1742.26    300.88 o 
  -3  18   8      451.86      444.19    146.84 o 
  -2  18   8     2247.88     2350.16    220.08 o 
  -1  18   8       74.41      -65.65    108.31 o 
   0  18   8     4437.76     4741.57    213.52 o 
   1  18   8       75.05      108.78     94.33 o 
   2  18   8     2239.92     2566.84    292.97 o 
   3  18   8      457.34      286.09    203.34 o 
   4  18   8     1879.69     1906.36    210.79 o 
   5  18   8      273.26      248.87    257.11 o 
   6  18   8      552.13      489.40    150.71 o 
   7  18   8        7.46      -66.51    109.79 o 
   8  18   8      820.66      955.99    177.43 o 
   9  18   8       30.82       25.86    166.85 o 
  10  18   8      221.74       30.52    144.97 o 
  11  18   8       26.17       36.57    135.22 o 
  12  18   8        4.45       79.62    105.94 o 
 -10  19   8       35.76     -173.71    133.41 o 
  -9  19   8      131.72     -103.41    175.06 o 
  -8  19   8       12.77       -1.49    127.48 o 
  -7  19   8      492.43      584.69    246.17 o 
  -6  19   8      139.74       13.68    131.52 o 
  -5  19   8     1312.91     1086.58    179.59 o 
  -4  19   8      104.18      -49.23    121.44 o 
  -3  19   8     2008.77     2385.79    235.58 o 
  -2  19   8      544.18      455.51    151.88 o 
  -1  19   8     3677.30     3743.99    366.52 o 
   0  19   8      773.02      416.12    145.02 o 
   1  19   8     3344.19     3425.19    237.87 o 
   2  19   8      560.10      708.62    161.78 o 
   3  19   8     2068.69     2463.13    233.43 o 
   4  19   8      104.95       60.70    161.38 o 
   5  19   8     1235.21     1021.58    179.59 o 
   6  19   8      135.59      150.44    139.26 o 
   7  19   8      558.93      549.31    363.79 o 
   8  19   8       14.76      -37.63    194.20 o 
   9  19   8      140.87      171.59    246.17 o 
  10  19   8       37.08     -225.66    150.44 o 
  -9  20   8       37.50     -122.88    125.32 o 
  -8  20   8       87.88       62.10    144.97 o 
  -7  20   8       55.02     -167.60    127.48 o 
  -6  20   8      967.41      794.58    173.44 o 
  -5  20   8      237.91       74.56    135.22 o 
  -4  20   8      784.31      415.76    158.60 o 
  -3  20   8       14.88      -71.12    124.61 o 
  -2  20   8     3278.48     3577.72    344.64 o 
  -1  20   8      135.08        5.47    127.48 o 
   0  20   8     1650.21     1567.61    206.92 o 
   1  20   8      137.53       55.36    129.54 o 
   2  20   8     3083.93     3362.82    235.11 o 
   3  20   8       16.89     -254.38    169.59 o 
   4  20   8      747.53      891.92    173.94 o 
   5  20   8      228.91      155.91    143.12 o 
   6  20   8     1020.70     1376.89    388.41 o 
   7  20   8       54.18     -247.97    224.29 o 
   8  20   8       85.60      -94.43    155.91 o 
   9  20   8       38.10     -158.64    180.53 o 
  -6  21   8       23.12     -115.33    140.83 o 
  -5  21   8      646.47      463.81    159.66 o 
  -4  21   8      245.25      228.75    156.34 o 
  -3  21   8     1055.23     1208.54    347.38 o 
  -2  21   8      158.99       20.31    141.15 o 
  -1  21   8     2453.37     2241.17    239.74 o 
   0  21   8       29.46      -71.61    127.48 o 
   1  21   8     2476.55     2535.52    279.00 o 
   2  21   8      158.84      131.29    207.88 o 
   3  21   8      897.74     1012.05    273.53 o 
   4  21   8      248.37       76.59    218.82 o 
   5  21   8      733.33      585.35    257.11 o 
   6  21   8       24.64     -156.32    194.20 o 
  -3  22   8      209.76       61.45    140.83 o 
  -2  22   8      959.70      543.68    415.76 o 
  -1  22   8       74.20      -23.60    135.22 o 
   0  22   8     2254.45     2859.98    421.23 o 
   1  22   8       80.03     -125.82    186.00 o 
   2  22   8      909.01      667.40    251.64 o 
   3  22   8      210.00       16.41    213.35 o 
   1   0   9      391.34      199.85     34.11 o 
   2   0   9     1395.98     1432.54     76.81 o 
   3   0   9     6578.16     5982.05    162.97 o 
   4   0   9     4708.35     4254.10    124.63 o 
   5   0   9      193.57      181.66     33.26 o 
   6   0   9     8273.37    10119.36    235.44 o 
   7   0   9     1684.62     1594.27     66.98 o 
   8   0   9     3121.32     2641.11     89.96 o 
   9   0   9      954.72      916.35     61.33 o 
  10   0   9     7207.74     6742.82    212.76 o 
  11   0   9        5.37        5.55     58.45 o 
  12   0   9     1673.14     2028.80    159.50 o 
  13   0   9      210.65      237.86     77.84 o 
  14   0   9     5812.38     6246.53    219.13 o 
  15   0   9       52.81      -65.94     75.72 o 
  16   0   9      431.01      272.65    106.11 o 
  17   0   9       31.44      -37.50     90.08 o 
  18   0   9      907.47      598.42    131.28 o 
  19   0   9       77.84       26.60    125.32 o 
  20   0   9      228.28       63.30    148.89 o 
 -20   1   9       47.31     -121.68    132.76 o 
 -19   1   9      485.47      320.13    156.34 o 
 -18   1   9       58.68     -109.96     95.66 o 
 -17   1   9      760.63      833.75    118.51 o 
 -16   1   9       45.46      -51.51     79.53 o 
 -15   1   9     2860.14     2980.43    155.75 o 
 -14   1   9      450.62      689.54     98.87 o 
 -13   1   9     3411.64     3261.20    146.38 o 
 -12   1   9      782.27      742.02     91.34 o 
 -11   1   9     7825.81     7839.70    243.20 o 
 -10   1   9      660.08      727.74     79.91 o 
  -9   1   9     3863.25     3996.92    145.25 o 
  -8   1   9      470.60      530.29     62.26 o 
  -7   1   9     4209.84     3859.44    102.59 o 
  -6   1   9      208.70      276.26     51.22 o 
  -5   1   9     6482.88     6280.27    183.11 o 
  -4   1   9     2950.82     2711.01     97.02 o 
  -3   1   9     2447.23     2907.63     82.57 o 
  -2   1   9     1770.41     1947.20    110.54 o 
  -1   1   9      272.41      316.72     77.23 o 
   0   1   9      116.13      105.03     48.24 o 
   1   1   9      219.40      242.33     60.80 o 
   2   1   9     1777.64     2055.54     77.37 o 
   3   1   9     2225.14     2723.97     92.49 o 
   4   1   9     2918.62     2503.29     90.69 o 
   5   1   9     6955.38     6806.39    185.11 o 
   6   1   9      221.52      267.81     43.32 o 
   7   1   9     4142.62     4103.08    146.34 o 
   8   1   9      501.46      370.46     72.51 o 
   9   1   9     3926.36     3896.98    136.20 o 
  10   1   9      645.91      761.07    101.86 o 
  11   1   9     7518.15     7357.05    271.86 o 
  12   1   9      763.43      583.30    100.34 o 
  13   1   9     3500.02     3197.77    167.86 o 
  14   1   9      441.13      430.15    107.29 o 
  15   1   9     2649.46     2890.88    180.17 o 
  16   1   9       47.34        6.73     94.42 o 
  17   1   9      832.29      741.75    132.58 o 
  18   1   9       45.74      -80.20     99.89 o 
  19   1   9      490.23      365.67    128.11 o 
  20   1   9       56.10      -60.97    114.73 o 
 -20   2   9      255.73      356.10    132.35 o 
 -19   2   9        0.17     -116.55    120.31 o 
 -18   2   9      658.15      537.57    130.37 o 
 -17   2   9      117.74       88.39    105.49 o 
 -16   2   9     1299.22     1224.12    158.30 o 
 -15   2   9       80.60     -108.24     72.16 o 
 -14   2   9     2333.10     2701.45    187.14 o 
 -13   2   9       57.90      -96.86     67.15 o 
 -12   2   9     5407.73     5613.84    192.53 o 
 -11   2   9     1636.28     1721.60    109.14 o 
 -10   2   9     9918.88     9150.10    264.65 o 
  -9   2   9      382.10      348.66     70.27 o 
  -8   2   9     6280.16     5504.63    159.03 o 
  -7   2   9     1720.46     1857.94     82.37 o 
  -6   2   9     2349.91     2568.86     93.15 o 
  -5   2   9     1977.96     2010.26     87.05 o 
  -4   2   9     2271.21     2333.91     90.08 o 
  -3   2   9     4659.00     5000.56    148.53 o 
  -2   2   9     5417.39     5767.52    156.28 o 
  -1   2   9      666.98      526.10     50.80 o 
   0   2   9     1429.27     1339.80     59.33 o 
   1   2   9      662.94      556.05     61.06 o 
   2   2   9     5064.09     5295.20    135.88 o 
   3   2   9     4634.00     5166.85    129.04 o 
   4   2   9     2350.55     2516.53     75.49 o 
   5   2   9     2031.09     2007.96     71.75 o 
   6   2   9     2554.20     2785.59    112.53 o 
   7   2   9     1732.83     1814.33     92.68 o 
   8   2   9     6875.71     6097.73    202.06 o 
   9   2   9      413.51      515.13     61.36 o 
  10   2   9     9472.42     9113.64    258.15 o 
  11   2   9     1624.44     1779.90    134.66 o 
  12   2   9     5262.61     5243.51    271.43 o 
  13   2   9       54.34      -99.72     69.14 o 
  14   2   9     2143.69     2329.62    165.30 o 
  15   2   9       87.79      -36.80     90.40 o 
  16   2   9     1300.94     1163.38    145.01 o 
  17   2   9      101.43       65.56    102.91 o 
  18   2   9      716.11      613.16    128.11 o 
  19   2   9        0.50      -38.24    108.25 o 
  20   2   9      225.74      214.81    125.81 o 
 -20   3   9       65.94       14.52    121.23 o 
 -19   3   9      320.54      243.46    124.22 o 
 -18   3   9       24.16       -1.31     98.51 o 
 -17   3   9     1462.30     1576.47    167.40 o 
 -16   3   9       48.69     -129.78     86.52 o 
 -15   3   9      739.81      867.68    128.01 o 
 -14   3   9      692.00      839.55    101.97 o 
 -13   3   9     2571.12     2834.69    135.90 o 
 -12   3   9      783.99      653.88     96.99 o 
 -11   3   9     7941.78     7578.69    234.39 o 
 -10   3   9      116.59       71.52     57.61 o 
  -9   3   9     6869.13     7505.71    222.51 o 
  -8   3   9     2592.60     2805.91    103.67 o 
  -7   3   9     8516.94     8707.65    221.83 o 
  -6   3   9     1453.01     1222.01     69.79 o 
  -5   3   9     2786.13     2668.23     90.60 o 
  -4   3   9     3291.37     2827.33     99.90 o 
  -3   3   9     5407.50     5736.85    164.19 o 
  -2   3   9     1883.64     1884.71     78.16 o 
  -1   3   9     2385.97     2073.28     77.38 o 
   0   3   9      489.66      385.47     45.80 o 
   1   3   9     2248.97     1957.33     72.10 o 
   2   3   9     1862.56     1930.29     90.18 o 
   3   3   9     5126.56     5693.68    142.24 o 
   4   3   9     3308.16     2743.96     98.52 o 
   5   3   9     3178.42     2960.85    119.09 o 
   6   3   9     1484.32     1296.21    131.59 o 
   7   3   9     9185.67     9695.19    290.91 o 
   8   3   9     2618.15     2921.09    127.89 o 
   9   3   9     6530.87     7290.14    248.34 o 
  10   3   9      112.10       22.77     52.28 o 
  11   3   9     7673.17     7477.79    228.73 o 
  12   3   9      807.05      760.20    113.61 o 
  13   3   9     2413.15     2437.77    168.19 o 
  14   3   9      679.83      945.36    128.26 o 
  15   3   9      703.62      769.70    123.82 o 
  16   3   9       37.40     -115.03     85.16 o 
  17   3   9     1534.30     1961.81    294.78 o 
  18   3   9       20.41      -22.74    103.93 o 
  19   3   9      317.41      174.91    119.42 o 
  20   3   9       58.38     -144.68    113.06 o 
 -19   4   9       48.57     -120.60    103.07 o 
 -18   4   9      830.81      836.27    148.25 o 
 -17   4   9       19.41       17.17    102.23 o 
 -16   4   9      825.21      901.86    139.58 o 
 -15   4   9      152.84      -28.83     93.80 o 
 -14   4   9     2303.40     2973.70    197.81 o 
 -13   4   9     1870.68     2153.98    207.26 o 
 -12   4   9     4791.57     5312.51    183.52 o 
 -11   4   9      416.61      475.68     76.33 o 
 -10   4   9     5342.67     5052.43    172.92 o 
  -9   4   9       79.94       38.23     44.65 o 
  -8   4   9    12263.44    12608.70    297.93 o 
  -7   4   9      732.53      863.21    122.43 o 
  -6   4   9     6891.64     7251.29    187.19 o 
  -5   4   9      847.96      985.20     61.34 o 
  -4   4   9     1437.41     1160.71     62.35 o 
  -3   4   9      876.96     1165.41     67.97 o 
  -2   4   9     4044.52     4099.26    142.92 o 
  -1   4   9      539.60      503.18     48.17 o 
   0   4   9     2301.44     2292.37     80.83 o 
   1   4   9      534.98      399.05     41.00 o 
   2   4   9     3822.01     3650.56     99.59 o 
   3   4   9      875.19     1128.27    127.13 o 
   4   4   9     1151.64      967.81     78.01 o 
   5   4   9      874.26      999.90     80.94 o 
   6   4   9     7293.63     7631.20    245.07 o 
   7   4   9      754.75      761.23     73.08 o 
   8   4   9    12532.33    12650.20    382.65 o 
   9   4   9       66.06      -22.53     58.74 o 
  10   4   9     5477.56     5127.17    171.91 o 
  11   4   9      429.55      481.81     75.80 o 
  12   4   9     4192.97     4508.65    212.46 o 
  13   4   9     1876.50     1666.16    179.96 o 
  14   4   9     2303.54     2873.48    176.51 o 
  15   4   9      143.74      -19.36     92.61 o 
  16   4   9      924.07     1084.86    159.00 o 
  17   4   9       17.02      -27.85     96.79 o 
  18   4   9      777.40      548.88    132.43 o 
  19   4   9       37.68      -90.70    112.73 o 
 -19   5   9      464.98      400.96    170.07 o 
 -18   5   9       34.54     -110.56    107.01 o 
 -17   5   9      570.93      782.56    148.22 o 
 -16   5   9       94.00      -73.89    139.91 o 
 -15   5   9     1756.18     1757.83    167.54 o 
 -14   5   9       80.37      126.18     98.83 o 
 -13   5   9     2394.94     2284.02    172.20 o 
 -12   5   9     1374.61     1310.65    134.90 o 
 -11   5   9     5352.64     5378.56    224.07 o 
 -10   5   9      588.00      765.19     83.32 o 
  -9   5   9     6714.73     7148.74    192.05 o 
  -8   5   9      283.08      158.75     47.46 o 
  -7   5   9    13252.66    13813.16    320.89 o 
  -6   5   9      384.28      332.13     48.37 o 
  -5   5   9     3128.32     2819.35     93.72 o 
  -4   5   9     1571.63     1348.92     82.38 o 
  -3   5   9     2365.10     2433.92     80.25 o 
  -2   5   9      230.28      281.17     43.12 o 
  -1   5   9     4238.85     3633.95    113.30 o 
   0   5   9      545.56      435.80     44.57 o 
   1   5   9     3997.17     3398.94    117.37 o 
   2   5   9      241.71      329.34     46.34 o 
   3   5   9     2021.95     1921.37     84.68 o 
   4   5   9     1564.64     1352.88     64.61 o 
   5   5   9     3303.79     2997.87    158.59 o 
   6   5   9      397.08      393.50     67.59 o 
   7   5   9    13509.24    14030.83    416.77 o 
   8   5   9      309.37      154.11     60.71 o 
   9   5   9     6537.50     6851.08    243.20 o 
  10   5   9      600.14      863.21     98.22 o 
  11   5   9     5296.05     5283.26    184.23 o 
  12   5   9     1354.83     1332.26    158.71 o 
  13   5   9     2216.49     2295.71    200.70 o 
  14   5   9       92.64      -13.58     88.11 o 
  15   5   9     1725.22     1915.54    167.34 o 
  16   5   9       89.91      -35.01     95.28 o 
  17   5   9      435.32      298.75    116.52 o 
  18   5   9       32.00     -151.14    100.76 o 
  19   5   9      480.00      320.83    128.11 o 
 -19   6   9      167.39      146.44    150.27 o 
 -18   6   9      487.96      421.75    207.88 o 
 -17   6   9       36.90     -125.27    132.41 o 
 -16   6   9      234.14       51.54    106.70 o 
 -15   6   9       49.39      -10.41     96.43 o 
 -14   6   9     2995.80     2954.68    186.22 o 
 -13   6   9      231.22      243.17    104.13 o 
 -12   6   9     1133.89     1383.56    135.05 o 
 -11   6   9      252.20      372.43     91.70 o 
 -10   6   9    10762.44    10846.84    310.46 o 
  -9   6   9      533.17      502.94     90.70 o 
  -8   6   9     7476.32     7418.94    196.24 o 
  -7   6   9     1605.31     1380.38     74.66 o 
  -6   6   9     6657.39     6984.14    181.79 o 
  -5   6   9      346.66      518.12     51.88 o 
  -4   6   9     2552.43     2354.22     84.72 o 
  -3   6   9      506.87      539.76     47.31 o 
  -2   6   9     1805.61     1838.94     68.77 o 
  -1   6   9      460.64      351.98     44.71 o 
   0   6   9     5160.06     6115.95    170.52 o 
   1   6   9      456.84      317.10     49.28 o 
   2   6   9     1591.85     1746.40     85.00 o 
   3   6   9      508.03      545.58     79.60 o 
   4   6   9     2596.84     2526.99    127.56 o 
   5   6   9      353.93      532.98     52.28 o 
   6   6   9     6742.58     7158.04    196.54 o 
   7   6   9     1667.85     1376.83    102.10 o 
   8   6   9     7661.84     7765.50    263.31 o 
   9   6   9      543.34      585.51     86.05 o 
  10   6   9    10542.54    10373.45    342.78 o 
  11   6   9      236.32      146.49     72.11 o 
  12   6   9     1121.61     1448.63    133.75 o 
  13   6   9      230.27      252.74     97.50 o 
  14   6   9     2847.34     2846.11    185.96 o 
  15   6   9       47.06       -4.98     92.40 o 
  16   6   9      151.13      -55.12     93.30 o 
  17   6   9       31.56     -142.31     94.87 o 
  18   6   9      466.02      490.77    131.81 o 
  19   6   9      162.50       12.40    111.04 o 
 -19   7   9      187.02      319.20    172.10 o 
 -18   7   9      151.19      -76.59    143.12 o 
 -17   7   9      772.44      886.97    183.75 o 
 -16   7   9        2.44     -124.41    128.56 o 
 -15   7   9     1226.85     1399.35    197.17 o 
 -14   7   9       29.72      -74.16    155.91 o 
 -13   7   9     1387.14     1731.54    196.26 o 
 -12   7   9      268.94      536.63    114.22 o 
 -11   7   9     5846.33     6044.18    245.34 o 
 -10   7   9      228.30      119.13     66.31 o 
  -9   7   9     9431.36    10156.30    292.81 o 
  -8   7   9       63.32       73.95     58.90 o 
  -7   7   9     3683.34     3756.40    150.02 o 
  -6   7   9      226.68      187.78     43.02 o 
  -5   7   9     7271.77     6635.88    191.61 o 
  -4   7   9     1210.19     1406.35    131.07 o 
  -3   7   9     2583.89     2276.86     89.22 o 
  -2   7   9        5.76      -21.67     35.03 o 
  -1   7   9     3886.39     3784.76    124.07 o 
   0   7   9       70.69        0.45     36.19 o 
   1   7   9     3737.19     3526.94    113.59 o 
   2   7   9        7.05      -38.04     39.68 o 
   3   7   9     2473.15     2252.60     99.00 o 
   4   7   9     1219.49     1228.35    172.19 o 
   5   7   9     7712.90     7028.62    218.61 o 
   6   7   9      225.08      138.35     47.23 o 
   7   7   9     3846.18     3615.50    176.77 o 
   8   7   9       55.89      105.02     67.59 o 
   9   7   9     9309.78     9673.23    325.05 o 
  10   7   9      226.00      117.80     75.58 o 
  11   7   9     5745.28     5934.38    203.03 o 
  12   7   9      269.82      353.43     80.74 o 
  13   7   9     1534.28     1895.57    168.99 o 
  14   7   9       30.26     -125.60     83.73 o 
  15   7   9      987.96     1184.59    144.14 o 
  16   7   9        3.38     -139.51     93.01 o 
  17   7   9      771.02      639.94    136.84 o 
  18   7   9      138.96      -47.57    107.01 o 
  19   7   9      197.61      259.36    157.72 o 
 -18   8   9      208.14      164.90    160.27 o 
 -17   8   9      150.37      113.40    142.97 o 
 -16   8   9     1459.49     2065.79    238.99 o 
 -15   8   9      189.32      200.19    153.17 o 
 -14   8   9     1645.39     1599.86    187.96 o 
 -13   8   9      261.41      305.40    132.41 o 
 -12   8   9     2288.21     2797.04    216.52 o 
 -11   8   9      412.73      224.29    169.59 o 
 -10   8   9     4291.86     4578.95    201.69 o 
  -9   8   9     1988.79     2132.62    144.19 o 
  -8   8   9     5744.94     6499.78    239.91 o 
  -7   8   9      158.51      101.75     72.51 o 
  -6   8   9     5013.24     4814.50    188.23 o 
  -5   8   9      105.70      126.58     66.87 o 
  -4   8   9     2271.03     2350.37    115.78 o 
  -3   8   9      441.96      257.02     61.91 o 
  -2   8   9     3352.94     3264.63    133.53 o 
  -1   8   9      130.15      101.92     40.29 o 
   0   8   9     2310.98     2330.42     91.68 o 
   1   8   9      138.24       62.22     59.22 o 
   2   8   9     3137.55     2924.02    100.57 o 
   3   8   9      448.86      378.67     45.13 o 
   4   8   9     2422.19     2318.48    107.58 o 
   5   8   9       89.27      102.57     49.50 o 
   6   8   9     5042.10     4824.72    172.98 o 
   7   8   9      155.78      211.28     70.68 o 
   8   8   9     5820.91     6464.91    239.22 o 
   9   8   9     1971.05     1851.95    127.07 o 
  10   8   9     4113.70     3885.63    205.39 o 
  11   8   9      409.90      163.23     83.94 o 
  12   8   9     2076.29     2446.40    145.44 o 
  13   8   9      258.53      302.51     83.95 o 
  14   8   9     1412.44     1445.78    276.30 o 
  15   8   9      190.83        7.16    104.84 o 
  16   8   9     1408.47     1663.50    172.29 o 
  17   8   9      135.50       12.94    104.36 o 
  18   8   9      237.65      107.59    139.50 o 
 -18   9   9       51.40     -118.55    145.62 o 
 -17   9   9      443.09      587.46    179.84 o 
 -16   9   9      123.10       14.76    141.15 o 
 -15   9   9     2631.56     3259.09    339.17 o 
 -14   9   9       17.35      -11.78    124.61 o 
 -13   9   9     1757.82     2128.87    219.57 o 
 -12   9   9     1259.73     1653.27    195.32 o 
 -11   9   9     1938.36     1995.46    160.52 o 
 -10   9   9      633.77      682.70    111.20 o 
  -9   9   9      857.16      960.90    115.25 o 
  -8   9   9      607.72      692.21     95.16 o 
  -7   9   9     9288.29     9053.77    304.05 o 
  -6   9   9      417.21      558.54     87.11 o 
  -5   9   9     3483.40     3574.86    154.76 o 
  -4   9   9      246.02      190.93     65.89 o 
  -3   9   9      836.32      733.35     77.86 o 
  -2   9   9      352.12      312.81     59.22 o 
  -1   9   9     2367.58     2447.21    100.49 o 
   0   9   9        4.21      -59.47     39.65 o 
   1   9   9     2273.87     2547.77     97.51 o 
   2   9   9      367.30      296.63     46.31 o 
   3   9   9      755.61      614.30     74.04 o 
   4   9   9      221.76      159.44     57.00 o 
   5   9   9     3448.05     3758.58    149.48 o 
   6   9   9      411.27      460.37     84.01 o 
   7   9   9     9451.56     8671.71    357.04 o 
   8   9   9      594.34      627.11     96.28 o 
   9   9   9      584.98      723.20    110.63 o 
  10   9   9      648.94      654.37    105.25 o 
  11   9   9     1715.77     2099.46    155.85 o 
  12   9   9     1237.22     1447.18    117.29 o 
  13   9   9     1481.41     1495.29    178.45 o 
  14   9   9       14.10      -29.11     78.08 o 
  15   9   9     2557.86     3160.74    202.74 o 
  16   9   9      112.36      145.99    111.04 o 
  17   9   9      448.51      421.50    259.85 o 
  18   9   9       58.59      -49.15    129.99 o 
 -18  10   9      287.91      101.88    213.35 o 
 -17  10   9      115.97      152.75    150.71 o 
 -16  10   9     1086.92     1470.46    257.11 o 
 -15  10   9      335.57      403.62    157.33 o 
 -14  10   9     3915.57     4143.35    266.82 o 
 -13  10   9       14.18       -6.31    125.67 o 
 -12  10   9     1487.15     1981.72    214.45 o 
 -11  10   9      176.84      236.18    100.67 o 
 -10  10   9      758.56      840.14    111.25 o 
  -9  10   9      639.30      646.02    104.13 o 
  -8  10   9      959.37     1209.43    123.10 o 
  -7  10   9      163.09      207.80     78.83 o 
  -6  10   9    10505.91     9192.31    337.39 o 
  -5  10   9      300.02      349.90     77.74 o 
  -4  10   9     1936.46     1987.62    127.36 o 
  -3  10   9      215.86      146.14     54.29 o 
  -2  10   9     1199.66     1281.31     84.96 o 
  -1  10   9      358.38      287.00     57.18 o 
   0  10   9     2447.78     2398.36     98.21 o 
   1  10   9      359.91      356.27     58.43 o 
   2  10   9     1118.75     1237.78     98.59 o 
   3  10   9      203.46       99.73     57.84 o 
   4  10   9     1906.06     1905.44    116.04 o 
   5  10   9      293.28      423.25     74.99 o 
   6  10   9    10729.50     9913.59    398.37 o 
   7  10   9      150.30      246.91    100.35 o 
   8  10   9      851.67      898.04    133.08 o 
   9  10   9      630.63      586.76    100.97 o 
  10  10   9      786.56      909.53    115.70 o 
  11  10   9      176.05      272.19     91.61 o 
  12  10   9     1254.34     1728.65    201.34 o 
  13  10   9       12.69       -9.62     72.79 o 
  14  10   9     3877.19     3705.54    183.19 o 
  15  10   9      314.87      214.10    140.83 o 
  16  10   9     1110.82     1588.14    227.03 o 
  17  10   9      126.71      157.57    145.62 o 
  18  10   9      246.62      174.92    150.44 o 
 -17  11   9      611.47      754.61    251.64 o 
 -16  11   9       48.93      -80.18    129.20 o 
 -15  11   9     2637.50     3115.56    656.46 o 
 -14  11   9      422.64      243.47    151.00 o 
 -13  11   9     2025.14     2688.71    273.53 o 
 -12  11   9     1252.28     1337.99    189.54 o 
 -11  11   9     3421.59     4096.52    200.06 o 
 -10  11   9      263.02      192.70     93.45 o 
  -9  11   9      375.91      275.81     95.34 o 
  -8  11   9      343.79      215.80     88.11 o 
  -7  11   9      749.48      665.44    101.90 o 
  -6  11   9       11.72      -51.59     70.34 o 
  -5  11   9     5124.93     4853.60    194.13 o 
  -4  11   9      377.15      304.71     68.70 o 
  -3  11   9     2100.78     1887.63    103.36 o 
  -2  11   9      133.06      159.72     56.95 o 
  -1  11   9      710.87      753.36     74.92 o 
   0  11   9        5.73      -86.95     57.97 o 
   1  11   9      646.27      791.37     98.85 o 
   2  11   9      130.11       62.95     63.52 o 
   3  11   9     2041.49     1798.94    117.32 o 
   4  11   9      384.75      290.66    109.77 o 
   5  11   9     5227.62     5222.10    195.23 o 
   6  11   9       12.42        6.05     90.35 o 
   7  11   9      682.81      443.78    177.79 o 
   8  11   9      346.64      394.51    136.76 o 
   9  11   9      363.06      421.04    113.42 o 
  10  11   9      264.86      260.67     94.65 o 
  11  11   9     3131.60     3526.79    183.58 o 
  12  11   9     1226.96     1121.23    152.20 o 
  13  11   9     1940.06     2551.15    159.78 o 
  14  11   9      397.76      312.37    111.20 o 
  15  11   9     2720.55     3437.88    267.81 o 
  16  11   9       52.78     -134.30    155.91 o 
  17  11   9      537.52      657.94    171.84 o 
 -17  12   9        0.93       61.02    150.27 o 
 -16  12   9      739.01     1086.42    206.92 o 
 -15  12   9       42.05      -49.76    125.82 o 
 -14  12   9     2309.92     2958.03    333.70 o 
 -13  12   9        9.17     -166.81    125.67 o 
 -12  12   9      917.30     1160.29    193.30 o 
 -11  12   9     1229.29     1397.72    189.54 o 
 -10  12   9     3784.90     4266.67    315.83 o 
  -9  12   9      668.81      706.80    114.37 o 
  -8  12   9      131.06      -13.79     85.16 o 
  -7  12   9      272.62      272.63     88.42 o 
  -6  12   9     1083.76     1067.60    113.70 o 
  -5  12   9      931.87      992.85    161.81 o 
  -4  12   9     3219.02     2855.28    127.74 o 
  -3  12   9      303.54      219.63     65.85 o 
  -2  12   9     1037.74     1103.74     88.72 o 
  -1  12   9      376.74      232.34     74.70 o 
   0  12   9       94.54       15.85     64.39 o 
   1  12   9      382.24      208.96     79.73 o 
   2  12   9      963.95     1076.52    108.49 o 
   3  12   9      289.54      163.35     75.58 o 
   4  12   9     3244.31     2957.04    143.57 o 
   5  12   9      955.59      927.81    100.83 o 
   6  12   9      788.50      736.84    133.41 o 
   7  12   9      288.21      300.04    114.06 o 
   8  12   9      137.23       82.95    106.32 o 
   9  12   9      663.56      900.47    129.45 o 
  10  12   9     3500.53     3552.49    186.89 o 
  11  12   9     1196.59     1364.37    175.88 o 
  12  12   9      780.05     1020.73    190.30 o 
  13  12   9        9.41      -52.66     83.73 o 
  14  12   9     2350.60     2690.65    251.64 o 
  15  12   9       39.37      -41.06     94.03 o 
  16  12   9      709.23      575.76    191.47 o 
  17  12   9        2.26      -23.23    140.20 o 
 -16  13   9       25.11      -14.13    151.00 o 
 -15  13   9      646.82      929.49    202.83 o 
 -14  13   9       82.30     -148.75    166.85 o 
 -13  13   9     1618.18     2181.72    585.34 o 
 -12  13   9      135.05       64.34    129.54 o 
 -11  13   9      935.89     1073.92    175.97 o 
 -10  13   9      698.72      992.15    322.76 o 
  -9  13   9     3761.19     4058.73    230.71 o 
  -8  13   9      107.91      107.43     91.98 o 
  -7  13   9      649.78      354.72     94.65 o 
  -6  13   9      117.37       36.08     69.87 o 
  -5  13   9     1434.62     1315.29    104.07 o 
  -4  13   9      554.54      526.70     78.41 o 
  -3  13   9     2062.76     2060.55    142.13 o 
  -2  13   9      136.83      101.90     77.60 o 
  -1  13   9       25.69       48.53     75.91 o 
   0  13   9       25.99     -104.01     69.34 o 
   1  13   9       19.90      -61.21     75.38 o 
   2  13   9      129.74      172.03     82.90 o 
   3  13   9     1999.40     2263.30    150.27 o 
   4  13   9      568.63      475.63     90.96 o 
   5  13   9     1222.95     1009.11    164.12 o 
   6  13   9      125.73      148.39    108.10 o 
   7  13   9      591.64      464.74    125.67 o 
   8  13   9      106.73      139.50    116.05 o 
   9  13   9     3753.61     4126.66    243.70 o 
  10  13   9      683.78      923.83    203.57 o 
  11  13   9      826.54     1091.47    135.60 o 
  12  13   9      136.68      120.25     93.45 o 
  13  13   9     1695.79     1841.36    241.89 o 
  14  13   9       80.36       31.29    103.05 o 
  15  13   9      604.79      740.36    157.74 o 
  16  13   9       28.18     -132.17    119.17 o 
 -15  14   9       65.44        8.90    145.02 o 
 -14  14   9      862.04     1435.91    429.44 o 
 -13  14   9       54.75     -185.68    123.78 o 
 -12  14   9     2270.08     2380.83    566.20 o 
 -11  14   9       60.28       56.98    128.56 o 
 -10  14   9     1029.64      872.89    257.11 o 
  -9  14   9     1131.17     1095.50    168.23 o 
  -8  14   9     5201.55     5832.42    246.08 o 
  -7  14   9       60.14       38.58     71.06 o 
  -6  14   9      813.73      773.60     97.95 o 
  -5  14   9      387.35      350.34     78.62 o 
  -4  14   9      873.18      818.78    109.37 o 
  -3  14   9      370.93      555.16    100.78 o 
  -2  14   9      148.85      133.60     82.63 o 
  -1  14   9       77.96       65.58     82.00 o 
   0  14   9        4.53     -110.97     73.98 o 
   1  14   9       75.93      -65.41     80.77 o 
   2  14   9      131.69      110.30     82.63 o 
   3  14   9      382.66      822.44    124.22 o 
   4  14   9      810.30      722.93    106.88 o 
   5  14   9      414.92      491.06    131.35 o 
   6  14   9      683.14      841.75    164.12 o 
   7  14   9       64.22       13.68    108.31 o 
   8  14   9     5134.17     5786.80    432.17 o 
   9  14   9     1101.36     1040.72    165.80 o 
  10  14   9     1023.96      959.35    132.58 o 
  11  14   9       60.91       70.34     97.50 o 
  12  14   9     2335.06     2643.55    247.26 o 
  13  14   9       54.14       45.69     96.82 o 
  14  14   9      830.26     1058.87    168.19 o 
  15  14   9       69.92       79.55    105.90 o 
 -14  15   9      168.56       79.22    151.88 o 
 -13  15   9     1245.11     1691.09    232.00 o 
 -12  15   9       83.89     -145.42    129.54 o 
 -11  15   9     2483.44     3001.92    259.09 o 
 -10  15   9       82.90     -118.45     94.33 o 
  -9  15   9      984.82     1278.63    152.50 o 
  -8  15   9      173.32      181.95     98.83 o 
  -7  15   9     3471.43     3536.80    185.96 o 
  -6  15   9        2.16       23.98    115.85 o 
  -5  15   9      215.50      159.74    140.29 o 
  -4  15   9      203.12      169.85     89.92 o 
  -3  15   9      430.15      393.82    101.90 o 
  -2  15   9     1135.72     1142.13    125.81 o 
  -1  15   9        1.38      -35.13     76.68 o 
   0  15   9      400.46      173.02     90.79 o 
   1  15   9        1.65       16.87     78.56 o 
   2  15   9     1154.71     1143.52    132.57 o 
   3  15   9      366.61      412.48     97.91 o 
   4  15   9      222.56      136.30    114.06 o 
   5  15   9      147.81      327.31    125.67 o 
   6  15   9        1.43      -11.61    110.19 o 
   7  15   9     3378.50     3219.19    218.53 o 
   8  15   9      167.47       -8.21    116.05 o 
   9  15   9      898.46      916.79    168.23 o 
  10  15   9       79.33      -65.65    161.38 o 
  11  15   9     2507.72     2538.39    402.31 o 
  12  15   9       81.95       48.62     96.85 o 
  13  15   9     1167.54     1147.35    149.18 o 
  14  15   9      174.38      145.55    108.67 o 
 -13  16   9       57.02     -139.19    138.61 o 
 -12  16   9     1009.58     1267.97    191.84 o 
 -11  16   9      115.98        9.72    102.11 o 
 -10  16   9     1882.72     1893.00    178.28 o 
  -9  16   9       72.92      -11.54     95.56 o 
  -8  16   9     1106.43     1464.80    186.15 o 
  -7  16   9      123.67      261.32    132.41 o 
  -6  16   9     2004.14     2292.54    219.57 o 
  -5  16   9      281.11      310.63    153.17 o 
  -4  16   9      230.63        6.67     93.45 o 
  -3  16   9       58.64       77.58     84.81 o 
  -2  16   9      318.35      281.79     92.88 o 
  -1  16   9      334.64      177.04     95.57 o 
   0  16   9        4.70     -117.32     78.22 o 
   1  16   9      336.21      389.83    103.81 o 
   2  16   9      327.56      445.56    104.36 o 
   3  16   9       66.12       49.70     89.56 o 
   4  16   9      191.07      272.95    144.97 o 
   5  16   9      272.93      341.26    224.29 o 
   6  16   9     1976.13     2381.47    225.67 o 
   7  16   9      124.90       51.75    117.93 o 
   8  16   9      974.05     1298.17    179.09 o 
   9  16   9       72.80     -155.72    103.82 o 
  10  16   9     1890.12     2655.82    253.17 o 
  11  16   9      116.37      -20.93     95.77 o 
  12  16   9      961.17     1114.61    150.18 o 
  13  16   9       58.88       16.07    105.81 o 
 -12  17   9       34.34        8.02    107.04 o 
 -11  17   9     1238.21     1662.64    229.42 o 
 -10  17   9      144.34      -27.84    129.20 o 
  -9  17   9     1332.37     1384.92    259.85 o 
  -8  17   9       60.81     -107.81    111.38 o 
  -7  17   9     1126.50     1354.10    189.43 o 
  -6  17   9       82.09       83.45    213.35 o 
  -5  17   9     1151.05     1337.77    191.45 o 
  -4  17   9      323.88      238.09    132.41 o 
  -3  17   9      282.94      185.51    131.35 o 
  -2  17   9       61.82     -118.25     78.83 o 
  -1  17   9      245.75      177.77     96.99 o 
   0  17   9       11.75     -124.35     82.90 o 
   1  17   9      270.01      192.41    102.09 o 
   2  17   9       67.38      -35.59     85.16 o 
   3  17   9      277.58      225.95    127.48 o 
   4  17   9      317.30      645.24    146.84 o 
   5  17   9     1134.75     1343.46    181.81 o 
   6  17   9       77.11      -52.94    119.73 o 
   7  17   9     1006.53      887.09    328.23 o 
   8  17   9       59.84       99.67    122.16 o 
   9  17   9     1308.45     1468.33    201.04 o 
  10  17   9      144.31       68.15    199.67 o 
  11  17   9     1265.42     1317.71    196.15 o 
  12  17   9       37.43      -10.03    101.68 o 
 -11  18   9       42.84     -133.67    164.12 o 
 -10  18   9     1095.56     1103.24    187.79 o 
  -9  18   9       18.03     -129.00    118.24 o 
  -8  18   9      826.99      831.49    486.88 o 
  -7  18   9       42.28      -73.77    123.60 o 
  -6  18   9      910.24     1053.17    175.21 o 
  -5  18   9        9.45     -159.49    106.32 o 
  -4  18   9      457.34      370.33    133.08 o 
  -3  18   9       76.85      -95.32    114.06 o 
  -2  18   9      153.92      -24.21    142.23 o 
  -1  18   9      103.69      -56.24    110.19 o 
   0  18   9       85.88      113.13     99.89 o 
   1  18   9      106.82       -4.77     92.67 o 
   2  18   9      150.82       62.32     95.93 o 
   3  18   9       73.83      165.59    129.54 o 
   4  18   9      475.57      371.92    145.02 o 
   5  18   9       11.64     -188.73    125.82 o 
   6  18   9      789.45      715.40    166.20 o 
   7  18   9       41.59     -163.47    108.98 o 
   8  18   9      800.40      737.65    183.26 o 
   9  18   9       19.25       16.41    131.29 o 
  10  18   9     1098.96     1136.95    311.82 o 
  11  18   9       49.58      -25.74    103.84 o 
 -10  19   9        2.76       53.82    141.72 o 
  -9  19   9      508.35      291.81    166.85 o 
  -8  19   9        7.07      -76.93    119.31 o 
  -7  19   9      598.79      581.35    164.37 o 
  -6  19   9       25.06     -135.17    118.24 o 
  -5  19   9      497.29      339.33    136.96 o 
  -4  19   9        4.81     -134.47    155.91 o 
  -3  19   9      140.68      -38.78    129.54 o 
  -2  19   9       39.24     -175.20    116.80 o 
  -1  19   9       10.08      -76.41    119.73 o 
   0  19   9       12.09      -85.58    114.06 o 
   1  19   9       14.38     -155.95    117.93 o 
   2  19   9       37.56       57.24    129.54 o 
   3  19   9      149.78      167.45    175.06 o 
   4  19   9        5.71     -153.02    102.02 o 
   5  19   9      428.82      325.72    142.97 o 
   6  19   9       23.99      -91.35    121.80 o 
   7  19   9      581.31      636.85    183.26 o 
   8  19   9        8.00     -142.67    177.79 o 
   9  19   9      490.09      133.52    227.03 o 
  10  19   9        4.36      -67.13    134.73 o 
  -8  20   9      322.07      260.14    164.09 o 
  -7  20   9       18.15     -184.59    123.06 o 
  -6  20   9      486.92      292.36    152.76 o 
  -5  20   9       56.77     -105.11    134.73 o 
  -4  20   9      250.53       31.24    133.41 o 
  -3  20   9        1.46     -103.41    119.73 o 
  -2  20   9       44.42      -91.23    322.76 o 
  -1  20   9       38.97     -125.47    120.70 o 
   0  20   9        0.80      -16.41    127.65 o 
   1  20   9       37.97      -10.10    125.67 o 
   2  20   9       56.97       60.18    196.94 o 
   3  20   9        1.24     -221.56    147.70 o 
   4  20   9      202.50      242.96    145.02 o 
   5  20   9       52.48       29.61    128.81 o 
   6  20   9      482.08      440.38    162.47 o 
   7  20   9       19.77     -146.17    155.91 o 
   8  20   9      318.29      253.65    150.44 o 
  -5  21   9      258.53      325.89    161.23 o 
  -4  21   9       96.56     -137.59    127.48 o 
  -3  21   9       90.25      -51.11    128.51 o 
  -2  21   9       39.59      -94.66    133.41 o 
  -1  21   9       37.56      -30.70    129.54 o 
   0  21   9        1.54      -93.32    133.41 o 
   1  21   9       44.07      153.17    196.94 o 
   2  21   9       39.65      131.29    207.88 o 
   3  21   9       73.39     -213.35    191.47 o 
   4  21   9       91.29      -38.29    207.88 o 
   5  21   9      245.61      202.41    240.70 o 
   0   0  10     1769.04     1829.59    105.90 o 
   1   0  10     2328.65     2581.16    107.39 o 
   2   0  10     2500.57     2027.77    128.07 o 
   3   0  10     1544.94     1656.15     68.21 o 
   4   0  10     1359.83     1103.29    105.81 o 
   5   0  10       29.67       17.09     29.80 o 
   6   0  10      967.94      905.87     53.93 o 
   7   0  10        4.55      -32.64     27.37 o 
   8   0  10       55.92      -66.40     44.27 o 
   9   0  10       95.64       26.86     54.19 o 
  10   0  10     1089.49     1216.33     99.47 o 
  11   0  10      865.97     1238.28    104.33 o 
  12   0  10      309.75      327.87     75.54 o 
  13   0  10     1028.04     1189.83    111.11 o 
  14   0  10      503.65      756.36    113.06 o 
  15   0  10     1694.34     1835.99    163.47 o 
  16   0  10        0.08      -47.17     90.61 o 
  17   0  10      519.23      396.18    120.83 o 
  18   0  10      106.86       67.73    120.71 o 
  19   0  10       64.07     -134.03    127.65 o 
  20   0  10        0.48     -147.70    135.22 o 
 -20   1  10      134.49     -139.26    131.35 o 
 -19   1  10       11.84      -47.09    132.41 o 
 -18   1  10      189.49       34.75    137.28 o 
 -17   1  10       10.89       -1.70    105.60 o 
 -16   1  10      862.65     1140.37    123.89 o 
 -15   1  10      241.79      275.55     88.89 o 
 -14   1  10     1684.57     1885.29    137.24 o 
 -13   1  10       44.55      -32.72     68.27 o 
 -12   1  10     1488.36     1741.00    118.80 o 
 -11   1  10      667.33      819.55     91.06 o 
 -10   1  10      352.75      351.90     68.27 o 
  -9   1  10       50.68      -41.01     84.49 o 
  -8   1  10      202.10       79.45     46.39 o 
  -7   1  10      957.27      999.75    114.20 o 
  -6   1  10      408.10      460.78     57.05 o 
  -5   1  10     1044.82      862.57    120.81 o 
  -4   1  10      632.54      659.56     83.70 o 
  -3   1  10     2610.91     2454.85     94.85 o 
  -2   1  10     1954.39     1977.29     93.66 o 
  -1   1  10     2833.09     2629.47    109.46 o 
   0   1  10     1370.87     1207.39     61.63 o 
   1   1  10     2740.49     2531.33     92.81 o 
   2   1  10     1957.13     1841.85     77.16 o 
   3   1  10     2585.31     2471.16     77.61 o 
   4   1  10      639.50      686.08     81.19 o 
   5   1  10     1024.94      940.87     78.17 o 
   6   1  10      347.12      368.01     56.85 o 
   7   1  10      924.83      919.29     70.74 o 
   8   1  10      264.98      214.43     64.22 o 
   9   1  10       45.60      -79.91     56.29 o 
  10   1  10      279.20      157.09     78.83 o 
  11   1  10      672.65      772.17    101.18 o 
  12   1  10     1570.95     1589.08    143.02 o 
  13   1  10       44.09       17.41     90.02 o 
  14   1  10     1629.61     2044.41    227.31 o 
  15   1  10      242.29      201.35    102.77 o 
  16   1  10      865.71      635.57    122.93 o 
  17   1  10       15.41     -137.42     91.61 o 
  18   1  10      202.54     -102.38     96.82 o 
  19   1  10        7.79     -137.99    101.90 o 
  20   1  10      127.50      -69.17    139.25 o 
 -19   2  10      220.24      136.99    113.35 o 
 -18   2  10       11.00     -101.26    101.37 o 
 -17   2  10      322.10      127.39    120.83 o 
 -16   2  10       51.96     -134.18     89.45 o 
 -15   2  10     1106.89     1317.23    208.45 o 
 -14   2  10       33.15       63.09     71.94 o 
 -13   2  10     1378.68     1717.54    148.44 o 
 -12   2  10       23.47       12.77     66.83 o 
 -11   2  10      468.24      580.02     82.69 o 
 -10   2  10      347.49      379.85     70.03 o 
  -9   2  10      108.63       52.20     54.45 o 
  -8   2  10      371.91      311.69     56.65 o 
  -7   2  10       18.46      -33.07     35.70 o 
  -6   2  10      948.11     1002.62     76.04 o 
  -5   2  10      629.10      612.79     62.08 o 
  -4   2  10     1463.28     1297.03     75.08 o 
  -3   2  10      781.67      813.89     60.73 o 
  -2   2  10     3896.15     3368.82    112.00 o 
  -1   2  10     1274.19     1223.57     63.96 o 
   0   2  10     1750.02     1751.94     83.70 o 
   1   2  10     1282.79     1186.35     73.05 o 
   2   2  10     3883.07     3441.29     98.91 o 
   3   2  10      770.19      813.50     49.80 o 
   4   2  10     1368.73     1330.45     55.69 o 
   5   2  10      598.66      626.62     64.30 o 
   6   2  10      900.44      968.16    137.94 o 
   7   2  10       35.94       18.60     45.53 o 
   8   2  10      329.25      533.63    138.67 o 
   9   2  10      123.78      126.35     49.11 o 
  10   2  10      352.30      385.19     87.24 o 
  11   2  10      498.04      645.00     96.43 o 
  12   2  10       22.23      -75.31     74.20 o 
  13   2  10     1421.46     1455.57    142.97 o 
  14   2  10       30.72      -19.18     86.64 o 
  15   2  10     1017.55      960.08    142.48 o 
  16   2  10       49.02       59.23    101.68 o 
  17   2  10      353.01      239.73    110.80 o 
  18   2  10       10.41     -129.63     97.16 o 
  19   2  10      223.21       43.71    116.29 o 
 -19   3  10       37.58       36.36    120.65 o 
 -18   3  10      494.43      297.20    121.76 o 
 -17   3  10        9.80     -106.60     99.49 o 
 -16   3  10      326.83      383.96    121.03 o 
 -15   3  10      162.11       24.44     92.88 o 
 -14   3  10      909.52     1175.27    136.70 o 
 -13   3  10      349.86      412.35     86.47 o 
 -12   3  10      703.69      821.06    165.95 o 
 -11   3  10      168.12      124.20     63.27 o 
 -10   3  10      279.42      168.57     67.78 o 
  -9   3  10      913.50      904.11     77.28 o 
  -8   3  10      411.58      363.62     55.24 o 
  -7   3  10      119.88       32.67     42.46 o 
  -6   3  10      318.63      282.93     48.18 o 
  -5   3  10     1616.91     1437.18    137.39 o 
  -4   3  10      953.08      957.90     68.85 o 
  -3   3  10     1649.58     1829.36    187.14 o 
  -2   3  10     1184.00     1449.88     82.06 o 
  -1   3  10     2449.85     2505.58    131.07 o 
   0   3  10      270.24      184.01     38.30 o 
   1   3  10     2355.53     2420.67    108.96 o 
   2   3  10     1178.07     1429.68     66.60 o 
   3   3  10     1501.48     1515.04    110.96 o 
   4   3  10      921.83      946.64     71.09 o 
   5   3  10     1526.83     1299.64     84.79 o 
   6   3  10      330.92      326.18     93.32 o 
   7   3  10      105.05       99.98     52.26 o 
   8   3  10      491.77      505.77     71.50 o 
   9   3  10      892.11     1065.07    182.70 o 
  10   3  10      251.85      227.66     63.26 o 
  11   3  10      172.31      107.99     79.97 o 
  12   3  10      716.25      732.63    118.72 o 
  13   3  10      342.27      452.14    104.36 o 
  14   3  10      926.47     1133.04    135.32 o 
  15   3  10      168.10       55.10     92.40 o 
  16   3  10      268.96      303.03    111.96 o 
  17   3  10        7.47      -75.59     91.48 o 
  18   3  10      504.17      319.91    120.28 o 
  19   3  10       32.76       70.68    109.43 o 
 -19   4  10      269.16      297.41    123.82 o 
 -18   4  10       44.68      -16.93    107.01 o 
 -17   4  10      632.32      724.22    137.89 o 
 -16   4  10       28.67     -109.00     97.24 o 
 -15   4  10      401.15      165.08    105.06 o 
 -14   4  10        4.59      -48.52     92.11 o 
 -13   4  10      565.84      639.35    117.89 o 
 -12   4  10      320.26      262.47     73.30 o 
 -11   4  10      732.28      849.09     89.89 o 
 -10   4  10      164.16      132.65     63.67 o 
  -9   4  10      420.01      501.35     85.15 o 
  -8   4  10      272.21      267.58     69.88 o 
  -7   4  10      592.50      577.11     61.18 o 
  -6   4  10      844.76      660.85     57.74 o 
  -5   4  10      712.70      782.61     59.82 o 
  -4   4  10     2906.61     2433.92     98.05 o 
  -3   4  10      289.30      262.13     48.04 o 
  -2   4  10     1777.34     1284.50     89.22 o 
  -1   4  10      923.70      961.06     69.48 o 
   0   4  10     2583.67     2617.22     91.01 o 
   1   4  10      914.49      925.00     51.32 o 
   2   4  10     1683.87     1337.46     54.35 o 
   3   4  10      285.63      282.49     33.02 o 
   4   4  10     2710.13     2738.42    116.48 o 
   5   4  10      690.62      835.27    109.20 o 
   6   4  10      741.71      681.39     73.95 o 
   7   4  10      611.50      845.90    110.41 o 
   8   4  10      306.73      380.91     65.36 o 
   9   4  10      445.07      468.03     76.28 o 
  10   4  10      160.81      179.04     66.18 o 
  11   4  10      738.94      871.46    113.35 o 
  12   4  10      330.18      398.09     96.82 o 
  13   4  10      572.84      543.73    108.28 o 
  14   4  10        6.92        1.17     88.40 o 
  15   4  10      388.66      254.41    105.73 o 
  16   4  10       34.17     -132.65     88.44 o 
  17   4  10      583.47      530.85    138.02 o 
  18   4  10       36.85      -71.12     98.93 o 
  19   4  10      292.10      142.91    122.07 o 
 -19   5  10       55.27      -83.14    115.01 o 
 -18   5  10      164.37      125.89    119.68 o 
 -17   5  10       73.43       40.18    109.31 o 
 -16   5  10      721.54      502.87    134.00 o 
 -15   5  10       42.63     -132.63     88.42 o 
 -14   5  10      288.17      140.52    101.18 o 
 -13   5  10      358.24      238.93    102.94 o 
 -12   5  10      533.44      511.61     98.34 o 
 -11   5  10      307.21      495.57     95.93 o 
 -10   5  10     1016.55     1212.92     88.55 o 
  -9   5  10       36.34      -11.05     48.15 o 
  -8   5  10      984.85     1095.25     76.17 o 
  -7   5  10      515.17      608.26     58.57 o 
  -6   5  10     1005.95     1137.62     71.87 o 
  -5   5  10     1457.10     1348.01     71.29 o 
  -4   5  10      218.51      115.32     39.26 o 
  -3   5  10     2726.14     2649.02     88.18 o 
  -2   5  10      353.82      315.71     44.82 o 
  -1   5  10     1463.96     1302.61     77.38 o 
   0   5  10      173.86      136.58     37.81 o 
   1   5  10     1373.24     1084.24     56.24 o 
   2   5  10      349.43      288.71     39.99 o 
   3   5  10     2517.86     2579.35    111.53 o 
   4   5  10      204.21      201.27     33.22 o 
   5   5  10     1337.57     1268.52    190.68 o 
   6   5  10      985.11     1131.26     93.97 o 
   7   5  10      508.67      585.77     78.03 o 
   8   5  10      991.56     1097.71    133.66 o 
   9   5  10       39.39       -1.95     58.27 o 
  10   5  10     1075.90     1328.61    113.42 o 
  11   5  10      319.41      499.25     94.37 o 
  12   5  10      535.42      370.64     97.50 o 
  13   5  10      353.19      279.05     99.98 o 
  14   5  10      354.78      198.83     98.91 o 
  15   5  10       50.54      -74.76     88.44 o 
  16   5  10      640.84      459.17    120.54 o 
  17   5  10       69.66     -143.87     95.91 o 
  18   5  10      160.86      114.26    109.27 o 
  19   5  10       67.81      -13.46    112.50 o 
 -19   6  10        9.27     -194.28    142.97 o 
 -18   6  10      293.61      189.41    164.09 o 
 -17   6  10      246.61      193.07    119.69 o 
 -16   6  10       14.95      -47.89    101.33 o 
 -15   6  10      456.13      359.78    121.76 o 
 -14   6  10       18.28      -83.78     93.26 o 
 -13   6  10       45.88      -33.69     91.70 o 
 -12   6  10      368.83      182.76    102.09 o 
 -11   6  10     1692.04     2147.38    160.00 o 
 -10   6  10      720.51      971.42    102.38 o 
  -9   6  10      712.68      733.84     86.93 o 
  -8   6  10       51.65      -15.70     46.52 o 
  -7   6  10     1746.92     1922.92    141.41 o 
  -6   6  10     1172.39     1052.63     70.79 o 
  -5   6  10      226.53      164.34     45.93 o 
  -4   6  10     1652.99     1731.24     72.83 o 
  -3   6  10       30.19      -35.23     31.04 o 
  -2   6  10     1128.45      887.08     56.63 o 
  -1   6  10      102.92       82.56     60.01 o 
   0   6  10      926.68      688.55     58.09 o 
   1   6  10      101.53       41.12     36.44 o 
   2   6  10     1056.54      842.17     66.72 o 
   3   6  10       27.75      -30.36     37.97 o 
   4   6  10     1492.70     1461.49     76.86 o 
   5   6  10      241.74      212.43     51.36 o 
   6   6  10     1074.15     1122.35     92.52 o 
   7   6  10     1692.30     1643.29    112.58 o 
   8   6  10       48.93        3.15     56.33 o 
   9   6  10      725.43      687.55     93.97 o 
  10   6  10      754.07      872.48    139.92 o 
  11   6  10     1795.67     2053.32    148.44 o 
  12   6  10      380.67      351.35    100.76 o 
  13   6  10       87.65      128.11     89.45 o 
  14   6  10       12.87      -70.39     89.33 o 
  15   6  10      383.75      551.67    117.39 o 
  16   6  10       12.59      -19.96     96.82 o 
  17   6  10      238.85      132.76    110.28 o 
  18   6  10      312.27      169.65    116.78 o 
  19   6  10        6.52     -108.65    104.41 o 
 -18   7  10       31.41     -181.05    120.70 o 
 -17   7  10      357.67      493.76    171.32 o 
 -16   7  10      382.26      370.46    156.35 o 
 -15   7  10      122.23      -96.23    115.67 o 
 -14   7  10      256.61      181.27    102.55 o 
 -13   7  10        6.53     -127.74     85.16 o 
 -12   7  10      700.63      642.76    122.64 o 
 -11   7  10      718.45      735.70     99.09 o 
 -10   7  10     1739.55     1865.65    131.67 o 
  -9   7  10      377.61      450.58     83.19 o 
  -8   7  10     1392.54     1531.64    131.86 o 
  -7   7  10      540.88      523.11     70.72 o 
  -6   7  10      676.10      850.06     63.69 o 
  -5   7  10     1086.15     1130.46     66.84 o 
  -4   7  10        6.00      -50.44     33.63 o 
  -3   7  10      917.49      868.41     65.94 o 
  -2   7  10       60.57       76.51     39.65 o 
  -1   7  10     1489.47     1166.54     68.41 o 
   0   7  10       34.05       28.17     35.51 o 
   1   7  10     1419.24     1092.52     82.72 o 
   2   7  10       61.99       39.33     45.47 o 
   3   7  10      813.73      923.46     74.43 o 
   4   7  10        7.18      -41.32     38.44 o 
   5   7  10      977.28      930.83    123.98 o 
   6   7  10      670.97      922.37    109.09 o 
   7   7  10      472.29      525.80     83.94 o 
   8   7  10     1382.80     1415.93    129.16 o 
   9   7  10      401.14      556.51     95.34 o 
  10   7  10     1666.92     1917.29    143.48 o 
  11   7  10      755.90      670.00    103.67 o 
  12   7  10      782.00      978.74    102.76 o 
  13   7  10        5.82     -119.96     79.97 o 
  14   7  10      205.25      212.00    104.85 o 
  15   7  10      105.64       36.37     96.61 o 
  16   7  10      385.69      306.63    115.60 o 
  17   7  10      377.86      252.78    118.61 o 
  18   7  10       21.54     -147.06    102.11 o 
 -18   8  10        5.88       57.09    136.96 o 
 -17   8  10       93.76       29.66    146.38 o 
 -16   8  10      283.12      456.79    166.33 o 
 -15   8  10      321.50      254.20    213.35 o 
 -14   8  10      225.75       86.16    287.20 o 
 -13   8  10      334.11      101.12    126.95 o 
 -12   8  10      218.70       97.62    111.38 o 
 -11   8  10      696.11      646.39    117.48 o 
 -10   8  10      957.15     1028.39    124.95 o 
  -9   8  10     2293.04     2299.68    159.88 o 
  -8   8  10      150.24       27.05     85.03 o 
  -7   8  10      791.31      898.49    191.81 o 
  -6   8  10      604.85      562.26     87.11 o 
  -5   8  10      530.78      420.40     78.60 o 
  -4   8  10      629.79      767.20     69.48 o 
  -3   8  10       34.02       -6.25     37.51 o 
  -2   8  10      957.53      794.29    142.09 o 
  -1   8  10       56.49       -5.73     40.34 o 
   0   8  10     1293.86     1217.49     94.84 o 
   1   8  10       55.13       11.46     37.27 o 
   2   8  10      941.46      686.80     57.85 o 
   3   8  10       34.97      -18.84     43.02 o 
   4   8  10      575.35      545.71     64.82 o 
   5   8  10      550.52      440.18     61.89 o 
   6   8  10      531.96      503.09     95.78 o 
   7   8  10      816.90     1062.27    127.89 o 
   8   8  10      127.42      113.10     78.13 o 
   9   8  10     2182.34     2189.33    146.34 o 
  10   8  10     1002.29     1120.81    182.95 o 
  11   8  10      713.71      775.94    142.04 o 
  12   8  10      223.53      300.70     82.44 o 
  13   8  10      321.53      239.42    102.94 o 
  14   8  10      205.40      241.34    110.45 o 
  15   8  10      321.36      335.75    116.24 o 
  16   8  10      293.02      260.33    117.72 o 
  17   8  10      121.28       91.24    109.37 o 
  18   8  10       10.17     -150.10    120.91 o 
 -18   9  10      390.82      493.36    177.81 o 
 -17   9  10        2.77     -185.32    123.55 o 
 -16   9  10       46.96     -171.22    129.54 o 
 -15   9  10      412.30      346.96    164.09 o 
 -14   9  10      608.70      873.33    279.00 o 
 -13   9  10      413.01      426.20    147.09 o 
 -12   9  10      264.68      208.35    270.79 o 
 -11   9  10      179.03       21.73     89.23 o 
 -10   9  10      494.64      525.54    111.04 o 
  -9   9  10      344.23      437.56     96.43 o 
  -8   9  10     1337.57     1853.10    140.51 o 
  -7   9  10       63.24        4.43     71.40 o 
  -6   9  10      861.56      808.25    100.67 o 
  -5   9  10      286.63      259.29     71.41 o 
  -4   9  10      170.59      176.94     65.22 o 
  -3   9  10      582.22      478.20    115.29 o 
  -2   9  10       43.63      -62.29     41.53 o 
  -1   9  10     1029.33      781.11     70.72 o 
   0   9  10      224.32      186.59     48.57 o 
   1   9  10     1039.54      976.36     71.16 o 
   2   9  10       46.45       58.27     39.22 o 
   3   9  10      558.17      515.41     84.09 o 
   4   9  10      177.36      101.04     58.71 o 
   5   9  10      275.65      196.59     90.84 o 
   6   9  10      909.42      957.76    248.91 o 
   7   9  10       39.54       54.94     90.84 o 
   8   9  10     1271.47     1514.88    159.99 o 
   9   9  10      364.51      506.97     93.56 o 
  10   9  10      481.84      454.41     93.01 o 
  11   9  10      184.26       63.82     83.17 o 
  12   9  10      243.98      310.65     84.13 o 
  13   9  10      390.13      404.53    104.44 o 
  14   9  10      633.98      648.48    127.21 o 
  15   9  10      413.18      430.48    126.26 o 
  16   9  10       75.55       99.05    104.44 o 
  17   9  10        5.06     -177.36    118.24 o 
  18   9  10      367.00      374.53    161.23 o 
 -17  10  10      324.67      621.10    186.15 o 
 -16  10  10       33.13     -115.21    129.54 o 
 -15  10  10      273.75      224.71    183.26 o 
 -14  10  10       96.63       71.35    183.26 o 
 -13  10  10      597.76      665.30    162.47 o 
 -12  10  10      364.10      288.36    140.20 o 
 -11  10  10      345.21      422.79    112.44 o 
 -10  10  10       22.10     -112.97     79.39 o 
  -9  10  10      517.36      436.25    103.93 o 
  -8  10  10       17.99      -85.17     70.34 o 
  -7  10  10      828.42     1166.63    117.10 o 
  -6  10  10       16.72        5.08     69.34 o 
  -5  10  10      645.08      696.91     94.42 o 
  -4  10  10      377.12      372.42     76.05 o 
  -3  10  10       28.28       11.71     49.55 o 
  -2  10  10      704.90      548.51     96.75 o 
  -1  10  10       78.88      -34.35     48.61 o 
   0  10  10     1313.58     1451.25     84.40 o 
   1  10  10       82.04        8.40     52.01 o 
   2  10  10      693.26      549.77     77.87 o 
   3  10  10       33.29        1.88     55.37 o 
   4  10  10      379.94      398.39     74.78 o 
   5  10  10      668.60      466.01    110.19 o 
   6  10  10       11.44      -60.03     72.28 o 
   7  10  10      778.85      861.32    133.08 o 
   8  10  10       35.46      -40.92     76.21 o 
   9  10  10      476.37      307.55     93.45 o 
  10  10  10       19.92      -57.96     79.42 o 
  11  10  10      367.87      525.09    103.95 o 
  12  10  10      338.61      393.48    138.06 o 
  13  10  10      549.87      619.19    101.04 o 
  14  10  10       92.12       45.88     96.43 o 
  15  10  10      331.51      174.64    115.80 o 
  16  10  10       36.55       49.99    138.61 o 
  17  10  10      298.25      257.11    191.47 o 
 -17  11  10      198.30      284.97    167.44 o 
 -16  11  10      301.77      337.98    168.23 o 
 -15  11  10        2.84       42.07    137.28 o 
 -14  11  10      231.96      248.87    149.84 o 
 -13  11  10       82.66       20.93    132.41 o 
 -12  11  10      754.99      958.38    137.45 o 
 -11  11  10      137.98      150.35     98.93 o 
 -10  11  10      548.27      571.04    114.66 o 
  -9  11  10      171.16      123.81     88.98 o 
  -8  11  10      773.34      716.38    111.47 o 
  -7  11  10      252.30      138.62     86.11 o 
  -6  11  10      485.24      407.25     90.28 o 
  -5  11  10       16.87      -85.73     64.91 o 
  -4  11  10      221.14      107.46     57.43 o 
  -3  11  10      690.71      691.68     80.32 o 
  -2  11  10        6.39      -73.16     48.78 o 
  -1  11  10      911.08      850.58     79.69 o 
   0  11  10       53.22      -61.14     59.34 o 
   1  11  10      913.25      660.20     91.60 o 
   2  11  10        7.33      -81.93     54.62 o 
   3  11  10      715.13      495.78     77.19 o 
   4  11  10      230.21      111.69     68.26 o 
   5  11  10       19.62        5.84     86.97 o 
   6  11  10      458.26      541.82    121.80 o 
   7  11  10      283.87      398.09    117.93 o 
   8  11  10      743.21      704.92    133.08 o 
   9  11  10      175.51      195.66     87.69 o 
  10  11  10      601.02      548.37    109.37 o 
  11  11  10      118.05      261.59     89.23 o 
  12  11  10      670.89      702.62    118.43 o 
  13  11  10       73.86       30.09     84.66 o 
  14  11  10      260.99      252.77    141.15 o 
  15  11  10        4.25      -19.15    119.92 o 
  16  11  10      293.51      248.26    254.38 o 
  17  11  10      187.20      249.26    153.17 o 
 -16  12  10      100.75      158.91    268.06 o 
 -15  12  10      236.00      263.73    166.20 o 
 -14  12  10        8.33     -157.26    129.20 o 
 -13  12  10       76.11     -169.33    112.89 o 
 -12  12  10       14.73      -88.62    125.67 o 
 -11  12  10      580.20      955.78    134.67 o 
 -10  12  10       55.73       75.65     92.40 o 
  -9  12  10      641.73      706.71    115.33 o 
  -8  12  10       33.11      -90.16     80.91 o 
  -7  12  10      551.06      584.78    105.49 o 
  -6  12  10      510.20      509.49     97.62 o 
  -5  12  10      120.13       65.46     69.81 o 
  -4  12  10       47.54      -74.81     93.17 o 
  -3  12  10       29.77      -24.60     59.57 o 
  -2  12  10      973.96      744.33    107.10 o 
  -1  12  10       12.30      -95.80     63.87 o 
   0  12  10      791.83      495.97     89.45 o 
   1  12  10       12.03      -93.99     62.66 o 
   2  12  10     1009.36      800.42     98.66 o 
   3  12  10       31.43      -97.78     65.19 o 
   4  12  10       77.45      -89.91     88.72 o 
   5  12  10      116.31       30.57    114.88 o 
   6  12  10      564.80      519.70    123.60 o 
   7  12  10      555.21      533.13    131.35 o 
   8  12  10       47.35      -46.00     94.71 o 
   9  12  10      706.50      728.23    113.28 o 
  10  12  10       41.78       45.45     93.73 o 
  11  12  10      524.38      561.75    110.73 o 
  12  12  10       11.41       26.98     88.11 o 
  13  12  10       65.67      -97.79     87.11 o 
  14  12  10       10.03      -14.32     96.61 o 
  15  12  10      233.87      284.47    135.22 o 
  16  12  10       89.44      283.63    149.53 o 
 -16  13  10      241.15      277.82    169.02 o 
 -15  13  10      101.82      264.86    162.33 o 
 -14  13  10       97.88       99.68    148.89 o 
 -13  13  10       75.59      164.19    131.41 o 
 -12  13  10       63.44     -161.23    107.48 o 
 -11  13  10       35.20       41.62    132.41 o 
 -10  13  10      432.26      380.27    142.50 o 
  -9  13  10       30.78      113.19     93.37 o 
  -8  13  10      782.84      937.10    123.52 o 
  -7  13  10       98.62      -22.58     78.13 o 
  -6  13  10      169.29       54.03     71.06 o 
  -5  13  10      191.60      239.93     75.64 o 
  -4  13  10       17.01      -93.99     62.66 o 
  -3  13  10       69.00       15.64     79.45 o 
  -2  13  10       66.35      -18.00     77.74 o 
  -1  13  10      624.92      259.62     90.79 o 
   0  13  10       63.90      -80.05     71.61 o 
   1  13  10      637.08      557.72     95.77 o 
   2  13  10       66.15       27.59     77.28 o 
   3  13  10      107.64       42.83     74.61 o 
   4  13  10       13.44      -83.67     98.13 o 
   5  13  10      246.08      123.83    106.32 o 
   6  13  10      164.97      175.25    108.10 o 
   7  13  10      116.88       -5.47    104.44 o 
   8  13  10      833.04     1086.52    164.09 o 
   9  13  10       22.47       93.46    114.06 o 
  10  13  10      382.09      522.10    126.93 o 
  11  13  10       29.50       13.69     89.83 o 
  12  13  10       64.65      -93.92     88.32 o 
  13  13  10       85.01       18.09     98.46 o 
  14  13  10       91.74      -18.22    117.76 o 
  15  13  10       91.62      -27.82    112.89 o 
  16  13  10      245.28      221.49    150.71 o 
 -15  14  10      227.62      388.97    170.07 o 
 -14  14  10       51.24      120.56    152.76 o 
 -13  14  10      123.06     -109.41    130.84 o 
 -12  14  10      134.11       11.02    137.28 o 
 -11  14  10      119.31       33.77    133.08 o 
 -10  14  10       45.69       47.85    120.70 o 
  -9  14  10      482.91      318.75    136.96 o 
  -8  14  10        6.27       12.29     77.84 o 
  -7  14  10      421.58      436.54     89.46 o 
  -6  14  10      352.17      277.96     81.09 o 
  -5  14  10      139.75       90.90     87.69 o 
  -4  14  10      174.57      135.30     91.48 o 
  -3  14  10        9.58      -50.75     74.43 o 
  -2  14  10       19.36     -110.08     73.39 o 
  -1  14  10       58.24       16.41     82.12 o 
   0  14  10      559.38      574.43    104.59 o 
   1  14  10       57.80      -51.16     76.05 o 
   2  14  10       31.35     -100.15     66.77 o 
   3  14  10        9.49      -82.26     74.99 o 
   4  14  10      225.26      312.00    117.93 o 
   5  14  10      130.72      -38.29    100.57 o 
   6  14  10      377.15      494.09    129.20 o 
   7  14  10      446.76      299.45    125.67 o 
   8  14  10        7.55      -38.71    102.45 o 
   9  14  10      439.55      498.80    183.26 o 
  10  14  10       34.72       69.29     97.91 o 
  11  14  10      108.73      -74.19     84.41 o 
  12  14  10      143.31       29.09     96.28 o 
  13  14  10      138.63       82.01    102.94 o 
  14  14  10       50.26      -12.68     99.71 o 
  15  14  10      220.52      405.55    153.17 o 
 -14  15  10      280.03      153.17    158.60 o 
 -13  15  10       15.56       89.10    140.83 o 
 -12  15  10      143.62       75.27    144.71 o 
 -11  15  10      128.01       90.06    129.54 o 
 -10  15  10      169.70      -53.29    183.26 o 
  -9  15  10       64.35       78.47    104.13 o 
  -8  15  10      350.40      251.25    115.95 o 
  -7  15  10       52.15       26.59     89.74 o 
  -6  15  10      133.08        5.61     86.17 o 
  -5  15  10      425.32      451.44    106.70 o 
  -4  15  10       37.96      -22.98     86.17 o 
  -3  15  10      169.40      -55.86     88.70 o 
  -2  15  10       26.50      -63.17     75.27 o 
  -1  15  10      100.50      -37.14     77.74 o 
   0  15  10        8.04     -105.54     80.56 o 
   1  15  10      117.15      -64.15     76.77 o 
   2  15  10       26.42      -49.07     79.45 o 
   3  15  10      199.11      158.73    117.93 o 
   4  15  10       40.21     -103.30    106.68 o 
   5  15  10      454.69      393.88    131.52 o 
   6  15  10      143.49      156.38    111.98 o 
   7  15  10       61.61       51.97    119.92 o 
   8  15  10      331.81      293.77    172.32 o 
   9  15  10       54.97       -8.21    119.92 o 
  10  15  10      166.32      121.88    117.70 o 
  11  15  10      138.00      147.79    104.13 o 
  12  15  10      151.11     -109.80     95.51 o 
  13  15  10       15.99      -28.84     98.51 o 
  14  15  10      278.36      317.29    146.99 o 
 -13  16  10      268.23      416.06    175.97 o 
 -12  16  10       12.64      -34.75    131.35 o 
 -11  16  10      162.96      133.78    104.69 o 
 -10  16  10       27.61      -94.06    103.52 o 
  -9  16  10       65.78      -85.87    141.45 o 
  -8  16  10       60.00      -13.33    125.82 o 
  -7  16  10      223.88      367.82    144.57 o 
  -6  16  10      111.11       -2.95    175.06 o 
  -5  16  10       50.17       46.27    114.06 o 
  -4  16  10      252.90      128.79     99.86 o 
  -3  16  10        8.37     -123.94     82.63 o 
  -2  16  10       93.83     -124.70     83.13 o 
  -1  16  10       62.69      -19.23    112.84 o 
   0  16  10      111.58       31.61     89.26 o 
   1  16  10       61.51     -119.02     79.35 o 
   2  16  10      125.88      -75.96     81.63 o 
   3  16  10       10.69      -35.81    106.32 o 
   4  16  10      271.28      171.88    119.73 o 
   5  16  10       55.19      101.34    117.93 o 
   6  16  10      127.42      103.51    120.70 o 
   7  16  10      213.39       82.41    119.73 o 
   8  16  10       61.47      -86.53    115.85 o 
   9  16  10       66.55      -19.86    125.67 o 
  10  16  10       27.78      -51.34    164.12 o 
  11  16  10      165.01      -18.31     94.80 o 
  12  16  10       15.32     -125.98     95.57 o 
  13  16  10      248.45      148.35    189.39 o 
 -12  17  10      344.44      249.87    134.52 o 
 -11  17  10       14.68      -24.75    121.44 o 
 -10  17  10       70.25       13.15    227.03 o 
  -9  17  10       15.75      -79.90    126.95 o 
  -8  17  10       46.21       15.09    102.69 o 
  -7  17  10      138.02       27.72    115.28 o 
  -6  17  10      114.58       53.12    213.35 o 
  -5  17  10       19.19      -65.21    119.17 o 
  -4  17  10       12.38      127.91    180.53 o 
  -3  17  10      204.90       54.20     93.97 o 
  -2  17  10       70.92      -13.44     91.98 o 
  -1  17  10       37.14      -28.21     92.61 o 
   0  17  10        5.79      -57.28     85.61 o 
   1  17  10       51.91       -6.90    102.20 o 
   2  17  10       74.02     -106.68    108.31 o 
   3  17  10      227.65      213.43    216.09 o 
   4  17  10       14.71     -162.16    108.10 o 
   5  17  10       28.43      -21.53    119.73 o 
   6  17  10      107.82      131.29    123.78 o 
   7  17  10      148.99      176.99    246.17 o 
   8  17  10       44.15      -89.09    121.44 o 
   9  17  10       11.13     -178.61    281.73 o 
  10  17  10       64.40      -72.16    121.80 o 
  11  17  10       12.97      -50.08    100.97 o 
  12  17  10      319.50      161.03    118.77 o 
 -11  18  10      289.29      211.02    140.44 o 
 -10  18  10       72.01      -56.19    134.73 o 
  -9  18  10       16.42     -141.95     94.63 o 
  -8  18  10        5.69      -78.81    123.06 o 
  -7  18  10       43.76      -64.24    126.95 o 
  -6  18  10      164.83      -96.37    125.67 o 
  -5  18  10       45.61      -85.20    191.47 o 
  -4  18  10       19.28     -149.53     99.68 o 
  -3  18  10       30.59     -122.65    109.79 o 
  -2  18  10      152.94      130.82    135.22 o 
  -1  18  10       27.93     -109.48     90.96 o 
   0  18  10       62.05      -32.60     93.01 o 
   1  18  10       29.44      -68.30     93.45 o 
   2  18  10      168.68      199.19    129.99 o 
   3  18  10       32.12       -2.74    119.92 o 
   4  18  10       22.36     -153.78    102.52 o 
   5  18  10       44.99     -133.93    111.98 o 
   6  18  10      174.50      358.21    148.59 o 
   7  18  10       45.45        3.04    153.17 o 
   8  18  10        2.78      -73.27    127.48 o 
   9  18  10        9.94     -164.68    109.79 o 
  10  18  10       65.92       17.41    136.30 o 
  11  18  10      271.71      301.56    148.44 o 
  -9  19  10       61.25     -104.79    137.28 o 
  -8  19  10        0.96      -52.09    133.41 o 
  -7  19  10        8.17     -199.14    232.50 o 
  -6  19  10       21.31       50.06    127.48 o 
  -5  19  10      145.49      -12.41    129.20 o 
  -4  19  10       19.08      -30.21    133.41 o 
  -3  19  10       36.51      -67.89    106.46 o 
  -2  19  10       27.42     -185.40    123.60 o 
  -1  19  10       85.01      -61.20    123.06 o 
   0  19  10        2.03     -112.79    106.32 o 
   1  19  10       92.91      179.35    125.67 o 
   2  19  10       27.87      143.20    169.59 o 
   3  19  10       32.58     -159.49    106.32 o 
   4  19  10       19.25     -136.76    116.05 o 
   5  19  10      153.09      218.37    246.17 o 
   6  19  10       21.71     -210.14    142.23 o 
   7  19  10        4.21      -70.86    125.32 o 
   8  19  10        1.54      -65.65    127.65 o 
   9  19  10       55.28        7.45    139.10 o 
  -7  20  10        2.91      -64.40    169.59 o 
  -6  20  10       16.55      -77.06    133.41 o 
  -5  20  10       19.62     -187.97    125.32 o 
  -4  20  10      160.65      124.81    146.84 o 
  -3  20  10       19.68      -45.19    132.41 o 
  -2  20  10        9.51      -63.03    137.28 o 
  -1  20  10        6.39     -172.78    125.67 o 
   0  20  10       78.20     -191.47    158.64 o 
   1  20  10        6.46     -235.23    164.12 o 
   2  20  10        5.16     -237.97    158.64 o 
   3  20  10       20.49     -132.57    123.60 o 
   4  20  10      164.66      -98.47    135.39 o 
   5  20  10       18.90     -197.02    131.35 o 
   6  20  10       14.13     -160.75    124.61 o 
   7  20  10        5.06        2.28    138.61 o 
  -4  21  10       30.30      -44.76    126.08 o 
  -3  21  10      120.72     -114.33    133.41 o 
  -2  21  10       39.54       -1.60    251.64 o 
  -1  21  10       28.18      -35.40    136.76 o 
   0  21  10        7.17     -147.70    175.06 o 
   1  21  10       21.35     -246.17    180.53 o 
   2  21  10       39.76       76.59    196.94 o 
   3  21  10      123.35     -103.94    202.41 o 
   4  21  10       29.93      114.88    213.35 o 
   1   0  11       27.50       72.58     37.70 o 
   2   0  11     2672.72     3603.06    122.18 o 
   3   0  11      201.13      201.46     38.25 o 
   4   0  11      230.28      347.07     44.23 o 
   5   0  11      588.78      610.31     48.66 o 
   6   0  11      673.30      660.50     50.19 o 
   7   0  11     1274.80     1469.85    115.64 o 
   8   0  11       47.77       -9.88     69.31 o 
   9   0  11        3.02      -43.41     52.00 o 
  10   0  11      486.02      423.47     75.06 o 
  11   0  11      166.16       23.47     61.02 o 
  12   0  11     4432.98     4242.26    197.06 o 
  13   0  11       25.86      -82.97     81.75 o 
  14   0  11      275.18      -92.10     89.15 o 
  15   0  11      356.15      396.30    114.22 o 
  16   0  11      626.90      305.49    107.32 o 
  17   0  11       22.47      -42.30     96.50 o 
  18   0  11       12.29     -112.81    124.86 o 
  19   0  11       54.64      -35.29    136.30 o 
 -19   1  11      138.03       40.87    130.84 o 
 -18   1  11       76.93      -28.30    131.41 o 
 -17   1  11      196.52       61.36    142.50 o 
 -16   1  11      104.86      -97.28     81.63 o 
 -15   1  11      454.77      307.22     91.03 o 
 -14   1  11        3.81      -64.51     68.80 o 
 -13   1  11     1003.47     1096.58    154.69 o 
 -12   1  11      437.96      339.45     84.13 o 
 -11   1  11     3492.99     3302.16    170.55 o 
 -10   1  11      595.83      426.74     74.24 o 
  -9   1  11      901.37      947.65     87.47 o 
  -8   1  11      724.77      924.09     75.55 o 
  -7   1  11     1272.32     1174.76     86.57 o 
  -6   1  11     2580.18     2467.57    104.44 o 
  -5   1  11      202.03      137.23     47.34 o 
  -4   1  11      471.64      590.56     58.51 o 
  -3   1  11     1254.80     1455.09     94.06 o 
  -2   1  11      430.80      395.30     61.73 o 
  -1   1  11      554.74      883.73     74.43 o 
   0   1  11       17.95      -18.07     32.33 o 
   1   1  11      540.75      945.60     63.30 o 
   2   1  11      449.01      467.90     51.75 o 
   3   1  11     1278.66     1481.46     62.82 o 
   4   1  11      500.71      653.48     46.72 o 
   5   1  11      278.31      200.11     44.52 o 
   6   1  11     2453.17     2396.60     98.70 o 
   7   1  11     1468.85     1415.60    152.39 o 
   8   1  11      750.80     1134.18    124.61 o 
   9   1  11      689.85      858.90     98.93 o 
  10   1  11      556.26      375.88     82.57 o 
  11   1  11     3481.14     3271.94    170.32 o 
  12   1  11      461.37      518.84    100.41 o 
  13   1  11      971.51      943.65    126.44 o 
  14   1  11        4.58     -120.25     80.17 o 
  15   1  11      473.44      239.91    106.77 o 
  16   1  11      109.72      -80.37     97.60 o 
  17   1  11      215.72      -23.22    116.36 o 
  18   1  11       54.21     -146.09     97.39 o 
  19   1  11      112.43      -79.21    136.96 o 
 -19   2  11       95.02      -11.54    111.47 o 
 -18   2  11      519.50      417.30    131.57 o 
 -17   2  11       53.12      -48.00    153.15 o 
 -16   2  11       96.67      -24.86    104.69 o 
 -15   2  11       87.79      -34.60     95.57 o 
 -14   2  11     1334.50     1362.48    121.55 o 
 -13   2  11      840.07     1032.46    109.60 o 
 -12   2  11      769.33      875.14    130.24 o 
 -11   2  11      102.30       -6.94     62.30 o 
 -10   2  11     1975.06     1729.05    111.70 o 
  -9   2  11      404.48      301.28     59.30 o 
  -8   2  11     1535.57     1635.71     92.52 o 
  -7   2  11      398.99      335.42     53.64 o 
  -6   2  11     1037.95     1145.45    129.49 o 
  -5   2  11     1611.37     1689.94     85.85 o 
  -4   2  11      504.42      427.14     55.16 o 
  -3   2  11      684.05      634.76     60.00 o 
  -2   2  11      198.02      259.48     44.72 o 
  -1   2  11      772.27      892.16     61.69 o 
   0   2  11       86.59       92.14     45.80 o 
   1   2  11      788.05      895.26     64.87 o 
   2   2  11      177.87      326.62     52.11 o 
   3   2  11      732.97      848.03     80.43 o 
   4   2  11      386.20      367.33     40.02 o 
   5   2  11     1510.46     1540.51     71.88 o 
   6   2  11     1101.15     1095.50     77.38 o 
   7   2  11      355.81      445.32    113.99 o 
   8   2  11     1468.21     1394.99    206.31 o 
   9   2  11      402.00      257.34     93.30 o 
  10   2  11     1934.66     1832.46    140.31 o 
  11   2  11       91.76       61.41     80.27 o 
  12   2  11      773.47      721.72    113.35 o 
  13   2  11      839.14     1001.52    153.54 o 
  14   2  11     1364.95     1333.02    176.23 o 
  15   2  11       97.43      -61.14     90.50 o 
  16   2  11      144.52     -100.16    111.78 o 
  17   2  11       45.26       11.72    101.37 o 
  18   2  11      482.53      175.40    119.46 o 
  19   2  11      104.60      -66.48    105.73 o 
 -19   3  11      324.56       39.64    118.61 o 
 -18   3  11       78.22     -101.53    102.10 o 
 -17   3  11      185.26       70.28    110.73 o 
 -16   3  11       52.26     -136.90     96.66 o 
 -15   3  11      452.21      141.38    105.78 o 
 -14   3  11      392.43      126.03    104.80 o 
 -13   3  11     1620.66     1486.61    120.33 o 
 -12   3  11      285.33      270.58     78.28 o 
 -11   3  11      280.81      178.40     67.69 o 
 -10   3  11      622.23      542.15     79.21 o 
  -9   3  11     5073.06     5365.81    161.22 o 
  -8   3  11      495.04      491.36     61.28 o 
  -7   3  11      390.35      345.20     55.72 o 
  -6   3  11     1236.79     1276.54     77.77 o 
  -5   3  11      978.11     1156.19     80.60 o 
  -4   3  11      334.98      193.23     48.78 o 
  -3   3  11      238.57      137.48     51.91 o 
  -2   3  11      348.34      229.75     43.12 o 
  -1   3  11       59.00       95.03     43.43 o 
   0   3  11        5.67       -8.90     33.11 o 
   1   3  11       70.99       45.80     33.13 o 
   2   3  11      366.62      298.95     44.28 o 
   3   3  11      171.11      176.92     35.13 o 
   4   3  11      287.55      322.62     38.83 o 
   5   3  11     1048.49     1294.28    197.40 o 
   6   3  11     1176.56     1202.00    142.77 o 
   7   3  11      291.93      173.68     53.63 o 
   8   3  11      483.29      513.13     71.58 o 
   9   3  11     4962.42     4956.20    265.32 o 
  10   3  11      620.12      607.37    100.97 o 
  11   3  11      245.26       64.40     78.51 o 
  12   3  11      285.15      259.58     86.17 o 
  13   3  11     1620.65     1812.94    219.72 o
[truncated: 316,752 more chars]
